# Supplementary material for: Islet autoantibodies as precision diagnostic tools to characterize heterogeneity in type 1 diabetes: a systematic review
Source: Commun Med (Lond). 2024 Apr 6;4:66. doi: 10.1038/s43856-024-00478-y (PMC10998887; doi:10.1038/s43856-024-00478-y)
Supplement: Supplementary file 3 — Supplementary Data 1-6 [file 43856_2024_478_MOESM3_ESM.xlsx]

## Sheet: Supplementary Data 1
Supplementary Data 1. Autoantibody features characterize progression before T1D diagnosis.
Study	n	Age group	Population Studied*	Aab Feature Assessed	Age impact?	Aab Methods**	Findings
Eising 20111	4042	Pediatric and adult	· Other: matched case-controls for all Danish T1D patients born 1981- 2002 and dx with T1D before May 1, 2004	· Aab number	Not available	· RBA	· Infants who were GADA and IA-2A+ at birth had increased risk (HR 4.55) for T1D after controlling for parental diabetes and HLA-DQB1 alleles.	*Participant groups were considered new onset if within 12 months of T1D diagnosis
				· Aab titer		· Standardization program: DASP	· HR for T1D diagnosis increases with titers of GADA and IA-2A at birth.	**Methods and standardization program were listed as not described for studies either making no mention of methods or program participation or for studies that included a reference in the methods section but did not specifically list the method or specifically mention standardization program participation.
				· Aab type
				· Age at Aab seroconversion
Sosenko 2011 (DPT-1)2	99	Pediatric and adult	· FDR	· Aab number	Not available	· IIA; RIA	· IA-2A titers increase in the years prior to T1D diagnosis.
			· Second degree relative	· Aab titer		· Standardization program not described	· GADA titers decrease in the years prior to T1D diagnosis.
			· Other: No relative but ICA+ and AGT	· Aab type
Steck 2011	2542	Pediatric	· High genetic risk	· Aab number	Yes	· RIA	· In children with high-risk genotypes, 89% who progressed to T1D had multiple Aabs.
(DAISY)3			· FDR	· Aab titer		· Standardization program not described	· Age at T1D diagnosis is strongly correlated with age at seroconversion and levels of IAA.
			· Second degree relative	· Aab type
			· Single Aab+	· Aab timing
			· Multiple Aab+
			· Other: undefined relative
Vehik 2011	32845	Pediatric	· FDR	· Aab number	Yes	· Methods not described	· Of >30,000 FDR who were initially Aab-, 205 seroconverted to GADA, 155 to IAA, and 53 to ICA
(TrialNet)4			· Second degree relative	· Aab type		· Standardization program: DASP	· Risk of IAA and GADA seroconversion decreased with increasing age.
				· Aab timing			· Cumulative Aab seroconversion was 2% for age 10 and under, 0.7% for those over 10 years.
				· Age at Aab seroconversion
				· Order of Aab seroconversion
Beyan 20125	115	Pediatric and adult	· Single Aab+	· Aab number	Not available	· IIA; RIA	· In a cohort of 115 ICA+ schoolchildren, only ZnT8A contributed to prediction of diabetes.
			· Other: ICA+ from general population	· Aab type		· Standardization program not described	· In cox regression model, ZnT8A independently predicted diabetes.
Krause 2012	50	Pediatric	· FDR	· Aab affinity	Yes	· RBA	· Low affinity IA-2A are rare.
(BABYDIAB)6			· Single Aab+			· Standardization program: DASP	· IA-2 affinity is high from first detection of Aabs.
			· Multiple Aab+				· IA-2 affinity did not stratify T1D risk.
							· IA-2A was preceded by or accompanied by other islet Aabs in 98% of IA-2A+ at-risk children.
Lempainen 2012	249	Pediatric	· Single Aab+	· Aab number	Not available	· Methods and standardization program not described	· PTPN22 risk allele (T/T) but not INS risk allele was associated with faster progression after appearance of first and second Aabs.
(DIPP)7			· Multiple Aab+	· Aab type
Long 2012	526	Pediatric and adult	· FDR	· Aab type	Yes	· RIA	· In Aab+ relatives, ZnT8A improved prediction in those at low genetic risk of T1D and > age 20 yrs.
(ENDIT)8			· Single Aab+			· Standardization program: DASP	· ZnT8A did not improve risk prediction in individuals with ICA+ alone, IA-2A negative relatives, additional Aabs, younger relatives, and relatives with high or intermediate genetic risk.
			· Multiple Aab+
			· Other: general population ICA+
Parikka 2012	1320	Pediatric	· High genetic risk	· Aab number	Yes	· IIA; RBA; radioligand assay	· Early initiation of autoimmunity and rapid increases in Aab titers strongly predict progression to T1D before puberty.
(DIPP)9			· Single Aab+	· Aab titer		· Standardization program not described	· Incidence of seroconversion peaked at 1 year.
			· Multiple Aab+	· Aab type			· AAb titers were higher 3-6 months after seroconversion in progressors to T1D vs nonprogressors.
				· Aab timing
				· Age at Aab seroconversion
				· Order of Aab seroconversion
Xu 2012	339	Pediatric and adult	· FDR	· Aab titer	No	· IIA; RIA	· Adding Aab titer markers to an OGTT prediction model for T1D did not improve accuracy.
(DPT-1)10			· Second degree relative	· Aab type		· Standardization program not described	· IAA titer did not provide significant prediction value in subgroups with AGT and had poor predictive performance.
			· Other: ICA+ and abnormal glucose tolerance/abnormal FPIR
Yu 2012	1770	Pediatric and adult	· High genetic risk	· Aab number	Yes	· RBA for ZnT8A; other methods not described
(TrialNet)11			· FDR	· Aab type		· Standardization program: DASP and Combinatorial Islet Antibody Workshop	· ZnT8A positivity is associated with presence of other Aabs.
			· Second degree relative				· In single Aab+ relatives, risk for T1D progression is higher if Aab is ZnT8A compared to other Aabs.
			· Single Aab+				· Multivariate analysis showed age <20 yrs, IA-2A, IAA, ICA, and ZnT8A independently predicted diabetes, GADA did not.
			· Multiple Aab+
			· Other: Third degree relative
Achenbach 2013	47	Pediatric	· FDR	· Aab number	Yes	· RBA	· In multiple Aab+ children, IA-2A development was delayed in slow vs. rapid progressors.
(BABYDIAB)12			· Multiple Aab+	· Aab type		· Standardization program: DASP
			· Other: infants born to mother or father with T1D	· Aab timing
Andersson 2013	47	Pediatric	· High genetic risk	· Aab number	No	· Methods not described	· With the exception of ZnT8A, Aab number and titer were not associated with glucose metabolism in multiple Aab+ individuals.
(DiAPREV-IT)13			· Multiple Aab+	· Aab titer		· Standardization program: DASP	· Impaired glucose metabolism was associated with a higher frequency and higher titer of ZnT8A.
				· Aab type
Gorus 2013	394	Pediatric and adult	· FDR	· Aab number	Yes	· RBA	· Rates of progression were independent of age in IA-2A+ and/or ZnT8A+ FDR.
(BDR)14				· Aab type		· Standardization workshop: DASP	· Rates of progression were decreased with older age if only GADA and/or IAA were present.
							· In 10-39yo FDR, IA-2A and ZnT8A screening alone identified 78% of rapid progressors, (vs 75% if
							2 Aab+ among IAA, GADA, IA-2A and ZnT8A and 62% without ZnT8 testing).
Ilonen 2013	520	Pediatric	· High genetic risk	· Aab type	Yes	· IIA; RBA	· Aab type that appears first differs significantly depending on age.
(DIPP)15				· Age at Aab seroconversion		· Standardization Workshop: DASP	· IAA first peaks at age 2.
				· Aab order			· GADA first peaks at age 3-5.
							· IA-2A rarely appears first.
Larsson 2013	395	Pediatric and adult	· High genetic risk	· Novel Aab/epitope	Yes	· RBA	· FDR who progressed to T1D had lower anti-idiotype to GAD compared to nonprogressors.
(TrialNet, DiPiS)16			· FDR			· International Combined Aab Workshop
Mbunwe 2013	288	Pediatric and adult	· FDR	· Aab number	Yes	· Methods and standardization program not described	· Compared with nonprogressors, rapid progressors (within 5 years of first Aab+) were younger and more frequently IA-2A+, ZnT8A+, multiple Aab+, and/or HLA-DQ2/DQ8+ .
(BDR)17			· Single Aab+	· Aab type			· HLA-A*24, HLA-DQ2/DQ8, and IA-2A+ and/or ZnT8A+ were associated with T1D development.
			· Multiple Aab+				· HLA-A*24 increased progression in presence of HLA-DQ2/DQ8 or IA-2A+ with or without ZnT8A, but not in their absence.
							· T1D risk and diagnostic sensitivity were higher for IA-2A+ and/or ZnT8A+ status vs. HLA-DQ2/ DQ8 or HLA-A*24 carrier status alone.
Mbunwe 2013	288	Pediatric and adult	· FDR	· Aab type	Borderline significance	· Methods and standardization program not described	· In Aab+ FDR, IA-2A+ and/or ZnT8A+ predicted diabetes development within 5 years.
(BDR)18			· Single Aab+				· Screening for HLA-B*18 in addition to HLA-DQ2/DQ8 and HLA-A*24, and presence of IA-2A and/or ZnT8A significantly increases the sensitivity of detecting rapid progressors.
			· Multiple Aab+
Siljander 2013	218	Pediatric	· High genetic risk	· Aab number	Yes	· Methods and standardization program not described	· Young age, higher BMI SDS, reduced FPIR and higher levels of IAA and IA-2A predicted T1D in young children with HLA-DQB1-conferred disease susceptibility and advanced beta-cell autoimmunity.
(DIPP)19			· Multiple Aab+	· Aab titer
				· Aab type
				· Aab timing
				· Age at Aab seroconversion
Sosenko 2013	784	Pediatric and adult	· FDR	· Aab number	Yes	· Methods and standardization program not described	· A composite Aab risk score based on all 5 Aab levels was strongly associated with T1D progression before and after adjustment for individual Aab positivity or negativity.
(TrialNet)20			· Second degree relative	· Aab titer			· The combination of the Aab risk score and the previously validated DPTRS predicted T1D more accurately than either alone.
			· Single Aab+	· Aab type
			· Multiple Aab+
Yu 2013	47	Pediatric	· High genetic risk	· Aab type	Yes	· RIA; ECL	· Younger age at seroconversion corresponds to younger age at diagnosis.
(DAISY)21			· Single Aab+	· Age at Aab seroconversion		· Standardization program: DASP	· Higher IAA levels associated with younger age at diagnosis.
			· Multiple Aab+	· Order of Aab seroconversion			· Nearly all young children progressing to diabetes are IAA+.
				· Novel Aab/epitope			· ECL-IAA assay is more sensitive, i.e. identifies seroconversion earlier than RBA-IAA assay.
Ziegler 2013 (DAISY, DIPP, BABYDIAB, BABYDIET)22	13377	Pediatric	· High genetic risk		Yes	· Methods and standardization program not described	· Risk of T1D progression after 10 yrs was 70% for multiple Aab+,14% for single Aab+ children.
			· FDR	· Aab number			· Risk of T1D progression T1D by 15 yrs was 0.4% in Aab- children.
				· Aab type			· T1D progression in multiple Aab+ children is faster for those with seroconversion before 3 yrs.
				· Aab timing
				· Age at Aab seroconversion
Arif 201423	105	Pediatric	· FDR	· Aab number	Yes	· RIA	· Two distinct immune phenotypes were identified among individuals with new onset T1D and multiple Aab+ siblings: half with proinflammatory (IFN-gamma+, multiple Aab+) and half with partially regulated (IL-10+, pauci-Aab+) phenotypes.
			· Single Aab+	· Aab type		· Standardization program not described	· In Aab- siblings with low T1D risk, IL-10-mediated autoreactivity is frequently detected.
			· Multiple Aab+
			· New onset
Bender 2014	97	Pediatric	· Single Aab+	· Aab affinity	Not available	· RBA	· GAD affinity was high in most multiple Aab+ children.
(Karlsburg Type 1 Diabetes Risk Study)24			· Multiple Aab+			· Standardization program: DASP	· There was a wide range of affinity in single GADA+ children, but those who developed multiple Aabs on follow-up had high affinity GAD.
							· 88% children who developed T1D had high-affinity GADA prior to onset.
Elding Larsson 2015	50	Pediatric	· FDR	· Aab number	No	· Methods and standardization program not described	· IA-2A levels above median increased the risk for progression to T1D.
(DiAPREV-IT)25			· Multiple Aab+	· Aab titer
			· Other: general population	· Aab type
				· Aab timing
Giannopoulou 2015	2441	Pediatric	· FDR	· Aab number	Yes	· RBA	· In children with FDR/parents with T1D, single IAA at seroconversion was more common than multiple Aab+.
(BABYDIAB, BABYDIET)26				· Aab type		· Standardization Program: DASP	· Multiple Aab+ in children with FDR/parent with T1D was more common than single GADA+.
				· Aab timing			· Earliest Aab development was seen in children with single IAA that progressed to multiple Aabs or with persistent high-affinity single IAA (peak incidence 9 months).
				· Age at Aab seroconversion			· For children who with multiple Aab at seroconversion, peak incidence was 2 years.
				· Order Aab seroconversion			· For children who first seroconverted to GADA, peak incidence was 5 yrs.
							· Seroconversion to low-affinity IAA or persistent single GADA occurred at a low incidence after the age of 9 months.
							· T1D progression occurred in >50% of children within 10 yrs in all groups that developed multiple islet Aabs+ and in 44% of children with persistent single high-affinity IAA or persistent single GADA.
							· There was a higher incidence of early insulin autoimmunity in children with HLADR4-DQ8/DR4-DQ8 and DR3/DR4-DQ8 genotypes.
Lempainen 2015	521	Pediatric	· High genetic risk	· Aab number	Yes	· Methods and standardization program not described	· IKZF4-ERBB3 associated with GADA as first Aab, while INS genotype associated with IAA.
(DIPP)27			· FDR	· Aab type
				· Order of Aab seroconversion
Steck 2015	577	Pediatric	· High genetic risk	· Aab number	Yes	· RBA	· Cumulative T1D incidence by 5 years since the appearance of the first Aab differed significantly by the number of positive Aabs.
(TEDDY)28				· Aab titer		· Standardization program not described	· Higher mean IAA and IA-2A levels increased T1D risk in persistently Aab+ children.
				· Aab type			· Mean GADA level did not affect T1D risk.
				· Aab timing
				· Age at Aab seroconversion
Williams 2015		Pediatric and adult	· High genetic risk	· Aab type	Not available	· RBA	· In FDRs positive for GAD(1-585), those also positive for truncated GAD(96-585) had higher rates of progression to T1D.
(BOX)29	283			· Novel Aab/epitope		· Standardization program: IASP
Bingley 2016	983	Pediatric and adult	· FDR	· Aab number	Yes	· RIA	· Younger age (<13yrs), male sex, white race, and higher risk HLA class II genotype associated with higher risk of multiple Aab development.
(TrialNet)30			· Second degree relative	· Aab type		· Standardization program: IASP	· Aab type (GADA, IA-2A, IAA) not associated with differences in risk of multiple Aab development.
			· Single Aab+	· Aab timing			· Relatives who progressed from single to multiple Aab+ had higher risk of T1D than those who initially screened as multiple Aab+.
				· Age at Aab seroconversion
				· Order of Aab seroconversion
Endesfelder 2016	88	Pediatric	· FDR	· Aab number	No	· RBA	· FDRs with only 2 Aabs (and did not develop more) progressed more slowly.
(BABYDIAB)31				· Aab titer		· Standardization program: DASP	· FDR with more than 2 Aabs but lacking or losing IAA over time progressed more slowly.
				· Aab type
				· Aab timing
				· Order of Aab seroconversion
Fouts 2016	1287	Pediatric and adult	· FDR	· Comparison of Aab assays	Not available	· RIA; ECL	· Subjects ECL+ for GADA and IAA had a 6-yr risk of T1D progression of 58% compared with 5% for the ECL-negative subjects.
(TrialNet)32			· Second degree relative			· Standardization Program: IASP	· Adding ECL to the DPTRS improved the ROC curves with AUC of 0.83 (p<0.0001).
			· Single Aab+				· ECL assays improved the ability to predict time to diabetes in Aab+ relatives.
			· Multiple Aab+
Steck 2016	91	Pediatric	· High genetic risk	· Aab number	Yes	· RIA; ECL	· Progression to stage 3 T1D in high genetic risk FDR was more common if first Aab appeared at younger age.
(DAISY)33			· FDR	· Aab titer		· Standardization Program: IASP	· Progression to stage 3 T1D in high genetic risk FDR was more common if IAA titers were high.
				· Aab type
				· Age at Aab seroconversion
				· Order of Aab seroconversion
Steck 2016	100	Pediatric and adult	· FDR	· Aab affinity	Yes	· RIA; ECL	· Single GADA+ or IAA+ subjects who were also ECL+ showed higher Aab affinity both at the initial visit, and over time.
(TrialNet)34			· Second degree relative	· Aab type		· Standardization program: IASP	· No converting events from low to high or high to low affinity were seen over time.
			· Single Aab+	· Comparison of Aab assays
Vehik 2016 (TEDDY)35	596	Pediatric	· High genetic risk	· Aab number	Yes	· RBA	· GADA and IAA reversion was frequent, but mostly in single Aab+ children; rare if multiple Aab+.
			· Single Aab+	· Aab titer		· Standardization program not described	· Most reversion of single Aab+ children occurred within 2 years of seroconversion.
			· Multiple Aab+	· Aab type			· Reversion was associated with HLA, age, and decreasing Aab titer.
				· Age at Aab seroconversion			· T1D risk remained high in multiple Aab+ children, even if a single Aab reverted.
				· Order of aab seroconversion
				· Other: Aab reversion
Xu 2016	3270	Pediatric and adult	· High genetic risk	· Aab number	Yes	· IIA; RIA,	· Age and GADA titers defined three risk classes for progression from single to multiple Aab: 5 year risk for T1D was lowest (11%) in subjects >16 yrs with low GADA titers, higher in <16 yrs with low GADA titers (29%), and highest (45%) for high GAD titers, independent of age.
(TrialNet)36			· FDR	· Aab titer		· Harmonized assay but standardization program not described	· Progression to dysglycemia associated with IA-2A titers, 2h glucose, and fasting C-peptide.
			· Second degree relative	· Aab type			· Progression to T1D associated with Aab number, peak C-peptide, HbA1c, and age.
			· Single Aab+	· Aab timing
			· Multiple Aab+	· Age at Aab seroconversion
			· Other: dysglycemia
Bosi 2017	994	Pediatric and adult	· FDR	· Aab number	Yes	· IIA; RIA	· If IAA is primary Aab, rapid decrease in single to multiple Aab progression risk with increasing age.
(TrialNet)37			· Second degree relative	· Aab type		· Standardization program not described	· Slower decrease in risk of progression from single to multiple Aabs with increasing age if GADA is primary Aab.
			· Single Aab+
Frohnert 2017	207	Pediatric	· High genetic risk	· Aab number	Yes	· RIA; harmonized assay	· African American and Hispanic individuals more likely to have late onset of islet autoimmunity (age >8 yrs), single Aab+ at presentation, increased rate of reversion to Aab-, and slower progression to T1D.
(DAISY)38			· FDR	· Aab type		· Harmonized assay but standardization program not described	· ~50% of those with late-onset islet autoimmunity progress to multiple Aab+ and T1D in adolescence/early adulthood.
			· Single Aab+	· Aab timing			· Aab profiles differed by age of onset (IAA more prominent in the early-onset group, GADA more prominent in the late-onset group).
			· Multiple Aab+	· Age at Aab seroconversion			· DR3/4 HLA type was associated with a median time to reversion that was over three times longer than that for other HLA types.
				· Order of Aab seroconversion
Gorus 2017	462	Pediatric and adult	· High genetic risk	· Aab number	Yes	· RBA	· Multiple Aab+ progression more rapid than single Aab+.
(BDR)39			· FDR	· Aab titer		· Standardization program not described	· IAA and GADA+ relatives progressed more slowly than double Aab+ individuals with IA-2A and/or ZnT8A.
			· Single Aab+	· Aab type			· In multiple Aab+ relatives, only IA-2A or ZnT8A were independent predictors of rapid progression.
			· Multiple Aab+	· Aab timing			· In single Aab+ relatives, younger age, HLA-DQ2/DQ8 genotype, and IAA were independent predictors of seroconversion to multiple Aab+.
				· Age at Aab seroconversion			· In single Aab+ relatives, the time to multiple Aab+ increases with age and absence of IAA and HLA-DQ2/DQ8 genotype.
				· Order of Aab seroconversion			· Majority of multiple Aab+ relatives progress to T1D within 20 yrs; this occurs more rapidly in the presence of IA-2A or ZnT8A, regardless of age, HLA-DQ genotype, and Aab number.
				· Novel Aab/epitope
Krischer 2017	412	Pediatric	· High genetic risk	· Aab number	Yes	· RBA	· Age at developing multiple Aabs as first-appearing indication of seroconversion were associated with more rapid progression from multiple Aab+ to T1D.
(TEDDY)40			· Multiple Aab+	· Aab type		· Standardization program not described
				· Age at Aab seroconversion
Köhler 2017	613	Pediatric	· High genetic risk	· Aab number	Yes	· Methods and standardization program not described	· IAA, GADA, or both, were present at seroconversion, IA-2A occurred later.
(TEDDY)41			· FDR	· Aab titer			· IAA seroconversion occurred at younger age.
			· Single Aab+	· Aab type			· IAA titers declined after an initial increase; GADA and IA-2A titers increased after seroconversion and remained stable.
			· Multiple Aab+	· Aab timing			· T1D progression risk increased with titer for all Aabs; this association was time constant for IA-2A, but decreased over time for IAA and GADA.
				· Age at Aab seroconversion			· Titers over time were lower if seroconverted at an older age and higher if the Aab appeared at initial seroconversion, and if other Aabs were present.
				· Order of Aab seroconversion			· For each Aab, a higher age at seroconversion was associated with lower T1D progression risk.
							· A stronger association was observed between Aab trajectories and time to T1D for IAA+ subjects and the DR3/3 genotype (genotype which is less prevalent among IAA+ children).
Krischer 2017	8503	Pediatric	· High genetic risk	· Aab type	Yes	· RBA;	· Differences in autoimmunity initiation according to genetic and environmental factors drive either GADA or IAA as first appearing Aab.
(TEDDY)42						· Standardization program not described
Pöllänen 2017	7410	Pediatric	· High genetic risk	· Aab number	Yes	· IIA; RBA	· Rapid progressors had a higher frequency of multiple Aab+ and higher ICA, IAA and IA-2A titers at seroconversion vs. slower progressors.
(DIPP)43				· Aab titer		· Standardization program: DASP	· Compared with Aab+ nonprogressors, rapid progressors were younger, more likely to carry high-risk HLA genotypes, have multiple Aabs, predisposing SNP in the PTPN22 gene, have higher frequency of ICA, IAA, GADA and IA-2A, and higher titers for all Aabs at seroconversion.
				· Aab type
				· Aab timing
				· Age at Aab seroconversion
Sosenko 2017	272	Pediatric and adult	· FDR	· Aab number	· No	· ECL; RBA	· Progression to multiple Aabs was higher for single GADA/ECL+ than GADA/ECL-.
(TrialNet)44			· Single Aab+	· Aab affinity		· Standardization program: IASP	· Progression to multiple Aabs was higher for single IAA/ECL+ than IAA/ECL-.
			· Other: single GAD or IAA+	· Aab type			· ECL+ are at appreciable risk for developing multiple Aabs and for glycemic progression toward T1D; ECL- are at very low risk.
				· Other: ECL as measure of Aab affinity
Strollo 2017	86	Pediatric	· Single Aab+	· Aab type	· Not available	· ELISA; RBA	· At least one oxPTM-INS Ab were present in 91.3% of progressors to T1D.
(ABIS)45			· Multiple Aab+	· Novel Aab/epitope		· Standardization program:DASP,IASP	· OH-INS-Ab were more common in progressors vs. nonprogressors (82.6% vs 19%) and discriminated groups with 74% sensitivity and 91% specificity.
			· Other: general population controls
Viisanen 2017 (DIPP)46	276	Pediatric		· Aab number	· No	· Methods and standardization program not described	· Frequency of CXCR5+PD-1+ICOS+ activated Tfh cells is increased in children with new onset T1D and multiple Aab+ children with IGT.
			· High genetic risk	· Aab type			· No alterations in circulating B cell compartments before or after T1D onset.
			· Single Aab+
			· Multiple Aab+
			· New onset
Balke 2018	461	Pediatric and adult	· FDR	· Aab number	· Yes	· RBA	· Progression from single Aab+ to clinical onset not influenced by HLA-A*24, -B*18, or -B*39 status
(BDR)47			· Single Aab+	· Aab type		· Standardization program not described	· Single to multiple Aab+ progression delayed in the presence of HLA-A*24 but not HLA-B*18 or -B*39 (independent of older age and absence of HLA-DQ2/DQ8 or -DQ8, and only if GADA+).
			· Multiple Aab+	· Aab timing			· HLA-A*24 associated with accelerated multiple Aab+ to T1D progression but effects restricted to HLA-DQ8+, IA-2A+ or ZnT8A+ relatives.
							· HLA-B*18, but not -B*39, was associated with more rapid progression, but only in HLA-DQ2 carriers with double positivity for GADA and IAA.
Ilonen 2018	128	Pediatric	· High genetic risk	· Aab type	· Yes	· RBA	· In children at high genetic risk followed from birth, most common primary Aabs were IAA, followed by GADA, IA-2A, then ZnT8A.
(DIPP)48			· Single Aab+	· Age at Aab seroconversion		· Standardization program not described	· IAA often disappeared by diagnosis.
				· Order of Aab seroconversion
Long 2018	132	Pediatric and adult	· High genetic risk	· Aab number	· Yes	· RBA	· In slow progressors, the most frequent Aabs were GADA (92%), followed by ZnT8A (62%), IAA (59%) and IA-2A (41%).
(BABYDIAB, DAISY, ABIS, BOX and Pittsburgh)49			· FDR	· Aab type		· International workshops	· Four major Aabs all detected in slow progressors.
			· Multiple Aab+
Redondo 2018	244	Pediatric and adult	· FDR	· Aab number	· No	· Methods and standardization program not described	· TCF7L2 locus did not predict progression to multiple Aab+ in relatives.
(TrialNet)50			· Second degree relative	· Aab type			· Among single GADA+, those with at least one TCF7L2 allele had a lower progression to multiple Aab+ than those without, after adjustment for HLA risk haplotypes and age.
			· Single Aab+	· Aab timing			· Among single IA-2A+ or IAA+ carrying at least one TCF7L2 risk allele was not a significant factor overall, but in overweight or obese participants, it increased the risk of progression to multiple Aab+ even with adjustment for age.
			· Other: participants with Immunochip data
Redondo 2018	1244	Pediatric and adult	· FDR	· Aab number	· Yes	· Methods and standardization program not described	· Higher GRS was associated with increased progression from single to multiple Aab+ after adjusting for age, Aab type, ethnicity, and sex.
(TrialNet)51			· Second degree relative	· Aab type			· Progression to T1D was best predicted by a combined model with GRS, number of positive Aabs, DPT-1 Risk Score, and age.
			· Single Aab+
			· Multiple Aab+
Sanda 2018	778	Pediatric and adult	· Multiple Aab+	· Aab titer	· Not available	· Methods and standardization program not described	· Higher cumulative ICA and GADA titers correlated with greater incident dysglycemia.
(TrialNet)52				· Aab type			· Both cumulative mean titer levels of ICA and longitudinal increases in ICA titer levels correlate with abnormal OGTT results.
							· Fluctuations in Aab titers do not correlate with lower rates of progression to clinical disease.
Sharma 2018	5806	Pediatric	· High genetic risk	· Aab number	· Not available	· RBA	· PPIL2 was associated with time to any persistent confirmed islet Aab and time to T1D.
(TEDDY)53				· Aab type		· Standardization program not described	· Gene region INS/TH associated with time to multiple Aab, to first appearing Aab, and to T1D.
				· Age at Aab seroconversion			· PTPN22 associated with time to any persistent confirmed islet Aab and time to multiple Aab but not time to T1D.
				· Order of Aab seroconversion			· SH2B3 associated with time to any persistent confirmed islet Aab but not time to T1D.
							· RNASET2/MIR3939 and PLEKHA1/MIR3941 associated with time to T1D but were not associated with time to persistent confirmed islet Aab, time to multiple Aab, time to IAA as the first appearing Aab, or time to GADA as the first appearing Aab.
							· RBFOX1 associated with time to GADA as the first Aab but not time to T1D.
							· TTC34 associated with time to IAA as the first appearing Aab but not time to T1D.
							· PXK/PDHB associated with time to multiple Aab but not time to T1D.
Sioofy-Khojine 2018	501	Pediatric	· High genetic risk	· Aab number	· No	· Methods and standardization program not described	· There is an association between CVB1 infection and progression to multiple Aab and T1D in individuals who develop IAA as a first single Aab.
(DIPP)54			· Other: single IAA or GAD+ but later converted to multiple Aab+	· Aab type			· Infection of viruses CVB[2-6] were not associated with T1D development in children who develop IAA as a first single Aab.
				· Order of Aab seroconversion			· Infection of viruses CVB[1-6] were not associated with T1D development in children who developed single Aab positivity with GADA first.
Steck 2018	68	Pediatric	· High genetic risk	· Aab number	· Yes	· RBA	· Age at seroconversion, number of Aabs, IA-2A levels, HbA1c and metabolic variables from the OGTT predicted progression to diabetes.
(DAISY)55			· FDR	· Aab titer		· Standardization program: IASP	· A model containing age at seroconversion, Aab+ number, IA-2A levels, HbA1c, 1h glucose and 1h C-peptide was as predictive for T1D as progression as models including all sum or AUC values for glucose and C-peptide from full OGTT.
			· Other: General population with at least one Aab	· Aab type
				· Aab timing
				· Age at Aab seroconversion
Acevedo-Calado 2019	1686	Pediatric and adult	· FDR	· Novel Aab/epitope	· Yes	· RBA; modified RIA	· Identified AAbs reacting with a variant IA-2 molecule (IA-2var).
(TrialNet)56			· Single Aab+			· Standardization program: IASP	· IA-2var+ FDRs with negative classic IA-2A testing but GADA and/or IAA+ and with faster progression to T1D than IA-2var- FDRs.
			· Multiple Aab+				· Single Aab+ FDRs with HLADR*04-DQB1*03:02 and IA-2var+ showed rapid progression to T1D.
Bauer 2019	15253	Pediatric	· High genetic risk	· Age at Aab seroconversion	· Yes	· Methods not described	· Young age at initial seroconversion associated with a high probability of IAA-initiated autoimmunity and progression to T1D.
(DIPP)57				· Order of Aab seroconversion		· Standardization program: DASP/IASP	· GAD-initiated autoimmunity and T1D progression not dependent on initial seroconversion age.
							· Strength of HLA risk affected the progression of both IAA and GAD initiated autoimmunity
							· The simultaneous appearance of two other Aabs increased the rate of T1D progression compared with a single secondary Aab among subjects with GAD but not IAA initiated autoimmunity.
Beyerlein 2019	341	Pediatric	· High genetic risk	· Age at Aab seroconversion	· Yes	· RBA	· Aab development age (either seroconversion or multiple Aab) associated with faster progression to next stage (multiple Aab or stage 3).
(TEDDY)58			· Single Aab+			· Standardization program not described	· Seroconversion age was significant component of model for association of genetic risk score with progression.
			· Multiple Aab+
Endesfelder 2019	600	Pediatric	· High genetic risk	· Aab number	· Yes	· RBA	· Early and stable seroconversion to IAA and IA-2A conferred high progression risk that was unaffected by GADA status.
(TEDDY)59				· Aab titer		· Standardization program not described
				· Aab type
				· Aab timing
				· Age at Aab seroconversion
				· Order of Aab seroconversion
Jacobsen 2019	363	Pediatric	· High genetic risk	· Aab number	· Yes	· Methods and standardization program not described	· Logistic regression modelling identified 5 significant predictors of T1D progression: IA-2A status, HbA1c, BMI Z-score, SNP rs1270876_G, and a combination marker of Aab number plus fasting insulin level.
(TEDDY)60			· Single Aab+	· Aab titer
			· Multiple Aab+	· Aab type
				· Age at Aab seroconversion
Krischer 2019	7777	Pediatric	· High genetic risk	· Aab number	· Yes	· RBA	· HLA genotype (DR3/4 vs. others) was the best predictor for islet autoimmunity.
(TEDDY)61			· Single Aab+	· Aab type		· Standardization program not described	· PTPN22 rs2476601 was the best predictor for IAA+ first.
			· Multiple Aab+	· Aab timing			· Weight at 1 year was the best predictor for GADA appearing first.
			· New onset	· Age at Aab seroconversion			· In a multivariate model, IAA first was best predictor of T1D at 6 years.
				· Order of Aab seroconversion			· AUC of the prediction model for T1D at 3 years after the appearance of multiple Aab reached 0.706 (95% CI 0.649, 0.762).
Paun 2019	130	Pediatric	· FDR	· Aab type	· Yes	· Methods and standardization program not described	· Serum IgG2 to roseburia faecis and bacterial consortium were associated with progression to T1D in multiple Aab+ FDRs with DR3/4 haplotypes.
(TrialNet)62			· Single Aab+
			· Multiple Aab+
			· New onset
Pöllänen 2019	7410	Pediatric	· High genetic risk	· Aab titer	· Yes	· IIA; RBA	· Slow progressors were less often multiple Aab+, had lower ICA and IAA titers, and less often IA-2A+ at seroconversion vs.other progressors.
(DIPP)63				· Aab type		· Standardization program: DASP/IASP	· Compared with multiple Aab+ nonprogressors, slow progressors had higher ICA titers, and higher frequency of IAA+ and multiple Aabs at seroconversion.
				· Age at Aab seroconversion			· Multiple Aab+ nonprogressors were more often GADA+ without IAA at seroconversion.
				· Order of Aab seroconversion
Simmons 2019	57	Pediatric and adult	· FDR	· Aab number	· Yes	· RIA; ECL	· 24 mo prior to T1D onset, unmethylated INS ratio associated with IAA, ECL-IAA, and IA-2A levels, but not GADA, ECL-GADA, ECL-IA-2A or ZnT8A.
(TrialNet)64			· Second degree relative	· Aab type		· Standardization program:IASP	· Only IAA levels associated with unmethylated INS ratio over time.
			· Single Aab+
			· Multiple Aab+
Strollo 2019	55	Pediatric	· Single Aab+	· Aab type	· No	· ELISA; RBA	· Aabs to posttranslationally modified, oxidized insulin (oxPTM-INS-Ab) improve T1D risk assessment and prediction in Aab+ children.
(ABIS)65			· Multiple Aab+	· Novel Aab/epitope		· Standardization program: DASP	· oxPTM-INS-Ab prediction accuracy is comparable to IA-2A and higher than GADA and IAA.
Triolo 2019	17226	Pediatric and adult	· FDR	· Aab type	· Yes	· RIA	· Identical twins more likely to be GADA, IA-2A, and/or IAA+ than non-identical twins or siblings.
(TrialNet)66			· Single Aab+	· Aab timing		· Standardization program: IASP	· In Aab- subjects, 1.5% of identical twins, 0% of nonidentical twins, and 0.5% of full siblings progressed to diabetes at 3 years of follow-up.
			· Other: twins and siblings of individuals with T1D				· For single Aab+ subjects, at 3 years of follow-up, 69% of identical twins, 13%of nonidentical twins, and 12% of full siblings developed T1D.
Ferrat 2020	7798	Pediatric	· High genetic risk	· Aab titer	· Yes	· RBA	· Combined Risk Score (CRS) with genetic, clinical and immunological data improves T1D prediction. up to 8 yrs of age compared with Aabs alone.
(TEDDY)67				· Aab type		· Standardization program not described	· CRS helped most for Aab- or single Aab+ children.
				· Aab timing
				· Age at Aab seroconversion
				· Other: presence of persistent islet autoantibodies (GADA, IA2A, IAA)
Hanna 2020	69	Adult	· FDR	· Aab number	· Not available	· RIA	· Slow progressors lose islet Aab+ over time and generally the titers decrease as well.
(BOX)68			· Multiple Aab+	· Aab titer		· Standardization program not described	· Presence of Aabs in the serum may be due to lower thresholds of B cell stimulation for Aab production in the slow progressors.
			· Other: “slow progressors” multiple Aab+ and T1D free after 10 years	· Aab type
				· Other: Aab reversion
Jacobsen 2020	1815	Pediatric	· FDR	· Aab number	· Yes	· RIA	· Risk of T1D progression was variable in multiple Aab+ children depending on: age (inversely related); GADA+ (less risk); IA-2A+ (higher risk); low Index60 (lower risk).
(TrialNet)69			· Second degree relative	· Aab type		· Standardization program not described
			· Multiple Aab+
Li 2020	1648	Pediatric	· High genetic risk	· Aab type	· Yes	· Methods and standardization program not described	· Differences in metabolite levels prior to development of IAA vs GADA as first Aab.
(TEDDY)70			· FDR	· Aab timing
				· Age at Aab seroconversion
				· Order of Aab seroconversion
Liu 2020	7522	Pediatric	· High genetic risk	· Aab type	· Yes	· RBA	· Increased weight gain in early childhood associated with increased islet autoimmunity to T1D progression only if GADA appearing first.
(TEDDY)71			· FDR	· Aab timing		· Standardization program not described	· Lower height growth in infancy and a higher height growth in early childhood were more associated with progression from islet autoimmunity to T1D in children with GADA only or multiple Aabs at initial seroconversion.
				· Age at Aab seroconversion
				· Order of Aab seroconversion
Mikk 2020	621	Pediatric	· Single Aab+	· Aab number	· Not available	· IIA; RBA	· Homozygotes for the DR3-DQ2 haplotype had almost exclusively GADA as the first Aab.
(DIPP, FPDR)72				· Aab type		· Aab standardization programs	· More even distribution between GADA and IAA was found in DR3-DQ2/DR4-DQ8 and DR3-DQ/x and DR4-DQ8/x genotypes.
				· Age at Aab seroconversion			· In DR4-DQ8 positive genotypes with the DRB1*04:01 allele IAA was more often the first Aab than in DRB1*04:04 positive genotypes.
Pöllänen 2020	1006	Pediatric	· High genetic risk	· Aab number	· Yes	· IIA; RBA	· In HLA predisposed children, the primary Aab is characteristic of age (< 2 yrs, ZnT8A and IAA most commonly first, IA-2A and GADA increased in preschool age, and GADA+ seroconversions continued steadily until age 10-15 yrs).
(DIPP)73				· Aab titer		· DASP/IASP	· IAA+ to IAA negative reversion occurred frequently and marked a prolonged delay from seroconversion to dx vs. persistent IAA+.
				· Aab type
				· Aab timing
				· Age at Aab seroconversion
				· Order of Aab seroconversion
So 2020	3284	Pediatric and adult	· FDR	· Aab number	· Yes	· Methods and standardization program not described	· Of 3,284 multiple Aab+ subjects, reversion occurred in 134 (4.1%).
(TrialNet)74			· Second degree relative	· Aab titer			· Reversion was associated with reduced 5-year incidence of clinical disease.
			· Multiple Aab+	· Aab type			· Reversion occurred more with older age.
				· Aab timing			· Reversion occurred more if lower Aab titers.
				· Order of Aab seroconversion			· Reversion occurred more if fewer positive Aabs.
				· Other: Aab reversion
Vehik 2020 (TEDDY)75	608	Pediatric	· High genetic risk	· Aab number	· Yes	· RBA	· Risk of second Aab was independent of GADA vs. IAA as first Aab.
			· FDR	· Aab type		· Standardization program:IASP	· Second appearing GADA, IAA, IA-2A, or ZnT8A conferred increased risk for T1D compared to children who maintained single Aab+.
				· Aab timing			· If second Aab was IA-2A, greater risk of disease progression compared to GADA or IAA.
				· Age at Aab seroconversion			· Younger age at seroconversion and shorter time to second Aab increased T1D risk.
				· Order of aab seroconversion
Anand 2021	16709	Pediatric and adult	· High genetic risk	· Aab number	· Yes	· Methods and standardization program not described	· Number of Aabs at seroconversion predicts 15yr T1D risk when followed from birth.
(T1DI)76*			· FDR	· Age at Aab seroconversion			· Younger age of multiple Aab appearance leads to faster progression.
							· HLA-DR/DQ genotypes can stratify risk in single Aab+ groups.
Baumann 2021	239	Pediatric and adult	· Single Aab+	· Aab number	· No	· RIA	· ZnT8A+ contributed to risk stratification in IA-2A+ schoolchildren.
(Karlsburg Type 1 Diabetes Risk Study)77			· Multiple Aab+	· Aab type		· Standardization program: DASP	· ZnT8A+ identified individuals with disease progression who were negative for IA-2A.
			· New onset				· No associations with GADA or IAA identified.
Bediaga 2021	2973	Pediatric and adult	· High genetic risk	· Aab number	· Yes	· Methods and standardization program not described	· The single time point risk scores M60 and M120 predict progression from Stage 1/2 to Stage 3 T1D.
(TrialNet, DPT-1, TEDDY, Fr1da)78			· FDR	· Aab titer
			· Second degree relative	· Aab type
			· Single Aab+	· Age at Aab seroconversion
			· Multiple Aab+
Bonifacio 2021	8556	Pediatric	· High genetic risk	· Aab number	· Yes	· RBA	· Risk of developing islet autoimmunity declines exponentially with age.
(TEDDY)79*				· Aab type		· Standardization program not described	· Major influence of genetic factors is limited to the first few years of life.
				· Age at Aab seroconversion			· Highest sensitivity and positive predictive value of multiple islet Aab phenotypes for T1D was achieved by Aab screening at 2 yrs and again at 5–7 yrs of age.
Jia 2021	135	Pediatric	· Single Aab+	· Comparison of Aab assays	· Not available	· RBA; ECL	· In Aab+ children, ZnT8A+ on ECL assay was associated with more rapid T1D progression with higher positive predictive value than RBA positivity.
(ASK)80			· Multiple Aab+			· Standardization program:IASP
			· New onset
Jia 2021	123	Pediatric	· High genetic risk	· Comparison of Aab assays	· Not available	· RBA; ECL	· Of 11 children ZnT8A+ only by RBA, 3 were also ZnT8A+ by ECL and all 3 progressed to T1D.
(DAISY)80			· FDR			· Standardization program: IASP
			· Single Aab+
			· Multiple Aab+
Korneva 202181	424	Pediatric	· FDR	· Aab number	· Yes	· ELISA	· T1D progression in siblings was most common in the individuals with at least 2 AAbs developing within 1-2 years of single AAb appearance.
			· Single Aab+	· Aab titer		· Standardization program not described	· IA-2A and ZnT8A appeared later (with more rapid progression of the disease).
			· Multiple Aab+	· Aab type			· IAA+ was more common in younger children.
			· New onset	· Aab timing
				· Age at Aab seroconversion
Krischer 2021	8502	Pediatric	· High genetic risk	· Aab number	· Yes	· RBA	· Children who progressed to T1D prior to age 6 developed Aabs earlier and progressed to T1D more rapidly than if diagnosed at 6-13 yrs of age.
(TEDDY)82			· Single Aab+	· Aab titer		· Standardization program not described	· IAA appeared before GADA.
			· Multiple Aab+	· Aab type			· IA-2A appeared first only in the older (6-13 year at onset age) group.
				· Aab timing			· Seroconversion to multiple Aabs after age 2 associated with lower risk vs. seroconversion before 2 yrs; no further risk decrease after age 2.
				· Age at Aab seroconversion
				· Order of aab seroconversion
Long 202183	221	Pediatric	· Single Aab+	· Aab number	· Not available	· Methods and standardization program not described	· Aab profiles differ between Lithuanian vs. English schoolchildren.
			· Multiple Aab+	· Aab type
				· Order of aab seroconversion
				· Novel Aab/epitope
Nevalainen 2021	6081	Pediatric	· High genetic risk	· Aab number	· Yes	· Methods and standardization program not described	· High genetic risk is associated with the appearance of all Aabs.
(DIPP)84				· Aab type			· Sex and urban municipality associated with IA-2A and IAA only.
				· Age at Aab seroconversion
Vandewalle 2021 (BDR)85	462	Pediatric and adult	· FDR	· Aab number	· Not available	· Methods and standardization program not described	· Progression from single to multiple Aab+ was delayed in females with ERBB3 GG or IKZF4 TT genotypes, but not in males.
			· Second degree relative	· Aab type			· Progression from multiple Aab+ to T1D was not influenced by ERBB3/IKZF4.
				· Aab timing
				· Age at Aab seroconversion
Kwon 2022	2172	Pediatric and adult	· High genetic risk	· Aab number	· Yes	· Methods and standardization program not described	· Patterns of AAb sequences predict rates of progression to clinical (stage 3) T1D (3 “trajectories”).
(T1DI)86			· FDR	· Aab type			· Age, sex, and HLA-DR status further refine the progression rates within trajectories.
			· Single Aab+	· Aab timing
			· Multiple Aab+	· Order of Aab seroconversion
Li 2022	10, 145	Pediatric	· High genetic risk	· Aab type	· Yes	· Methods and standardization program not described	· Height rate was positively associated with T1D development after seroconversion to IAA+.
(T1DI)87			· FDR	· Age at Aab seroconversion			· Rapid increase in height (cm/year) was associated with increased risk of seroconversion to GADA+, IAA, or IA-2A+ for 1-3 years of age (HR 1.26) and >3 years of age (HR 1.48).
Martinez 2022	57	Pediatric and adult			· Yes	· Methods not described	· No association between Aab number or type and baseline measures of glucose metabolism and beta cell function in multiple Aab+ individuals.
(TEDDY)88				· Aab number		· Standardization program: IASP	· The presence of ZnT8(Q/R/W)A was associated with lower first phase insulin response.
			· High genetic risk	· Aab type
			· FDR
			· Multiple Aab+
Ng 2022	1604	Pediatric	· High genetic risk	· Aab titer	· Yes	· Methods not described	· Minimum titer associated with a maximum difference in 5-year risk differed for each Aab when stratified by quartiles of titer.
(T1DI)89			· FDR			· Standardization program: DASP/IASP	· Aab type specific titer thresholds identified children with a
			· Single Aab+				50% 5-year risk when considering age-specific Aab screening.
So 2022	8749	Pediatric and adult	· FDR	· Aab number	· Yes	· IIA; RIA	· In single Aab+ subjects, DR3, GADA+, elevated BMI, and HOMA-IR showed increase in effect on progression with increasing age.
(TrialNet)90			· Second degree relative	· Aab type		· Standardization program not described	· In single Aab+, IAA had a diminishing effect on progression with older age.
			· Other: third degree relative	· Age at Aab seroconversion			· In multiple Aab+, male sex was associated with increased risk for progression and DR3/4 showed decreased effect with older age.
							· Index60 was a better predictor in young vs old single and multiple Aab+ subjects.
							· Age did not impact DPTRS effectiveness.

## Sheet: Supplementary Data 2
Supplementary Data 2. Autoantibody (Aab) features characterize heterogeneity at T1D diagnosis.
Study	n	Age group	Population Studied*	Aab Feature Assessed	Aab	Age impact?	Findings
					Methods
Andersson 201191	686	Pediatric	· New onset	· Aab number		Yes	· Aab- T1D was more common in older children.	*Participant groups were considered new onset if within 12 months of T1D diagnosis
				· Aab type	· RBA		· ZnT8A associated with DQ-A1-B1*X-0604 and DQ-A1-B1*X-04.	**Methods and standardization program were listed as not described for studies either making no mention of methods or program participation or for studies that included a reference in the methods section but did not specifically list the method or specifically mention standardization program participation.
					· Standardization program: DASP		· ICA associated with DQA1-B1*03-0302.
							· GADA positively and IA-2A negatively associated with DQA1-B1*05-02.
Brorsson 2011 (DSBD)92	960	Pediatric	· Aab+ siblings	· Aab number		Yes	· rs13266634 genotype associated with specificity for the ZnT8-Arginine (ZnT8R) and ZnT8-Tryptophan (ZnT8W) isoforms.
			· New onset	· Aab titer	· RBA		· Significant correlation between ZnT8R+ and HLA-DQB1*0302 genotype.
				· Aab type	· Standardization program not described		· ZnT8A+ overlapped substantially with GADA+ and IA-2A+ and correlated with IA-2A+.
				· Novel Aab/ epitope			· ZnT8A+ did not affect insulin dose-adjusted HbA1c.
							· Lower ZnT8RA+ and GADA+ prevalence and titers in probands with diagnosis age <5 yrs.
Howson 2011	1384	Pediatric and adult	· New onset	· Aab type	· IIA; others not described		· DR3 was associated with GADA+ but IA-2A-.
(ADBW-END)93					· Standardization program: DASP		· DR4 was associated with IA-2A+.
Kawasaki 201194	166	Pediatric and adult	· New onset	· Aab titer		Yes	· ZnT8A was more frequent in Japanese children than adults at T1D diagnosis.
				· Aab type	· RBA		· ZnT8A concentration negatively associated with HLA-DR4.
				· Novel Aab/ epitope	· Standardization program: DASP		· In children ZnT8A+ more likely to react to all 3 C-terminal variants of the ZnT8 protein.
Vermeulen 2011 (BDR)95	1416	Pediatric and adult	· New onset	· Aab number		Yes	· IA-2bA and ZnT8A testing increased total multiple Aab+ individuals and certainty for immune-mediated disease if single IAA+, GADA+, or IA-2A+.
				· Aab titer	· RBA; IIA		· IA-2bA and ZnT8A associated with IA-2A+ and younger age at diagnosis.
				· Aab type	· Standardization program: DASP		· IA-2bA (but not ZnT8A) associated positively with HLA-DQ8 and negatively with HLA-DQ2.
				· Novel Aab/ epitope			· Aab levels did not differ according to sex.
Gabbay 201296	60	Pediatric	· New onset	· Aab number		No	· IA-2A sera titers associated with a more inflammatory peripheral cytokine/chemokine profile than GADA.
				· Aab titer	· RIA		· GADA titers negatively correlated with serum CXCL10 and CCL2 levels while IA-2A titers negatively correlated with IL-10 levels.
				· Aab type	· Standardization program not described		· No correlations between HLA genotype or PTPN22 SNP and GADA or IA-2A levels.
Long 2012	613	Pediatric and adult	· New onset	· Aab number		Yes	· During increased T1D incidence in the UK (1985-2002), IA-2A, IA-2bA and ZnT8A prevalence increased at diagnosis, but not IAA or GADA.
(BOX)97				· Aab type	· RIA
				· Aab timing	· Standardization program: DASP
Ponsonby 201298	247	Pediatric	· New onset	· Aab number		Yes	· IAA+ associated with younger age and red hair.
				· Aab type	· RBA		· GADA+ associated with lower birthweight and recent eczema.
					· Standardization program: DASP		· In <5yr, GADA+ associated with low recent or past sun exposure.
Trabucchi 201299	51	Pediatric and adult	· New onset	· Aab titer	· RBA	Yes	· Childhood-onset T1D patients with lower proinsulin Aab concentrations and higher affinities than adults.
				· Aab affinity	· Standardization program not described
				· Comparison of Aab assays
Andersson 2013 (BDD)100	3165	Pediatric	· New onset	· Aab number		Yes	· Adding ZnT8A to GADA, IA-2A and IAA increased Aab+ T1D from 90% to 93%.
				· Aab type	· RBA		· All 3 ZnT8A less frequent in children < 2yrs.
					· Standardization program: DASP		· Aab- more common if age < 2 or >15 yrs.
							· All 3 ZnT8A associated with HLA-DQA1-B1*X-0604 (DQ6.4) and DQA1-B1*03-0302 (DQ8).
Lempainen 2013 (FPDR)101	1554	Pediatric	· New onset	· Aab type		No	· INS rs689 SNP associated with IAA+.
					· RBA		· IKZF4 rs1701704 C allele inversely associated with IAA+ at diagnosis.
					· Standardization program: DASP		· INS rs689 and IKZF4 rs1701704 SNPs not associated with ICA+, GADA+, IA-2A+, or ZnT8A+.
Long 2013 (BOX)102	589	Pediatric	· New onset	· Aab type		Yes	· HLA-A*24 associated with: lower IA-2A+ and ZnT8A+, lower likelihood of IA-2A targeting tyrosine phosphatase domain of IA-2, and lower likelihood of ZnT8A targeting W325 polymorphic residue of ZnT8.
				· Aab affinity	· RIA		· No associations found with IAA or GADA.
				· Novel Aab/epitope	· Standardization program not described
Paschke 2013103	344	Adult	· New onset	· Aab number		Yes	· ICA+ and GADA+ more common in 18-35yrs vs. >35yrs.
				· Aab type	· ELISA; IIA		· Single AAb+ more common in >35 yrs vs.18-35.
					· Standardization program not described		· IA-2A most frequent single AAb in >35yrs.
							· Multiple AAb+ associated with younger age, lower fasting and stimulated c-peptide and shorter symptom duration at diagnosis.
Salonen 2013 (FPDR)104	2115	Pediatric	· New onset	· Aab titer		Yes	· ZnT8A+ associated with older age at diagnosis.
				· Aab type	· RBA		· Less DKA at diagnosis in ZnT8A+ vs. ZnT8A-.
					· Standardization program: DASP		· ZnT8A+ decreased in DR3/DR4 heterozygotes vs. other DR combinations.
							· Subjects with the neutral DR13-DQB1*0604 haplotype more frequently ZnT8A+.
							· Family hx not associated with ZnT8A+ or levels.
Arif 201423	105	Pediatric	· New onset	· Aab number		Yes	· Two distinct immune phenotypes identified among individuals with new onset T1D and multiple Aab+ siblings: proinflammatory (IFN-gamma+, multiple Aab+) vs. partially regulated (IL-10+, pauci-aab+) phenotypes.
				· Aab type	· RIA
					· Standardization program not described
Bollyky 2015105	883	Pediatric and adult	· New onset	· Aab type	· Methods and standardization program not described	Yes	· Adults less likely to be ICA+ or IA-2A+ vs children <18yrs at T1D onset.
							· No difference in GADA+ at T1D onset between children and adults.
Cedillo 2015106	263	Pediatric	· New onset	· Aab number	· Methods and standardization program not described	Yes	· No relationships between measures of adiposity and Aab number, even with adjustment by age and/or HbA1c.
				· Aab type
Kanatsuna 2015107	1039	Pediatric	· New onset	· Aab type		No	· Aabs reactive with both insulin and INS-IGF2 at diagnosis were higher in patients vs. controls irrespective of age at diagnosis.
				· Novel Aab/epitope	· RBA		· Specific INS-IGF2A levels did not correlate with other Aabs except for a weak negative relationship with GADA.
					· Standardization program: DASP		· INS-IGF2A risk increased among HLA-DQ2/8+.
Maziarz 2015 (Swedish Childhood Diabetes & The Diabetes Incidence in Sweden Study Groups)108	508	Pediatric and adult	· New onset	· Aab type		No	· Increased risk of T1D by non-HLA genes was frequently modified by both Aabs and HLA-DQ.
					· RBA; IIA		· ERBB3 increased the risk of IA-2A+ T1D.
					· Standardization program not described		· Risk carrying G allele of 26471 associated with IAA- and IA-2A- T1D.
							· Risk carrying major allele A of IL2RA associated with IAA+ T1D and doubled T1D risk among subjects in the high-risk HLA group.
							· INS genotype associated with IAA+ T1D but did not appear to be modified by HLA-DQ.
							· OR of association between PTPN22 (CT+TT) and GADA+ T1D was higher vs. GADA- T1D.
							· None of other non-HLA genetic polymorphisms reported by T1D Genetics Consortium as significantly associated with T1D showed a relationship with T1D stratified by islet Aab.
Williams 2015		Pediatric and adult	· New onset	· Aab type	· RBA	Not available	· No difference between frequency of truncated GAD (96-585) vs. full antigen GAD (1-585) in children with new onset T1D.
(BOX)109	147			· Novel Aab/epitope	· Standardization program: DASP
Gómez-Díaz 2016110	278	Pediatric	· New onset	· Aab type		Yes	· In Mexican children with new onset T1D, HLA DRB1*04/DQA1*03/DQB1*03:02 haplotype associated with lower insulin, proinsulin, and C-peptide concentrations; IA-2A+ impacted effect of this haplotype on lower proinsulin in a multivariable model.
					· ELISA
					· Standardization program not described
Stoupa 2016111	452	Pediatric	· New onset	· Aab type		Yes	· Diabetes-associated Aabs and other immune markers did not statistically differ between ethnic groups (European Caucasian, Moghrabin Caucasian, Black African, and Mixed Origin)
					· RBA; IIA		· ICA+, IAA+ and IA-2A+ decreased with age.
					· Standardization program not described		· GADA+ increased with age.
Bansal 2017112	35	Pediatric	· New onset, GAD+ only	· Novel Aab or epitope		Yes	· After adjustment for age, positive DPD epitope-specific GAD recognition was associated with higher C-peptide levels at T1D diagnosis.
					· RBA		· In children >10 yrs, sex-adjusted BMI % correlated with DPD-defined epitope recognition.
					· Standardization program: ICAW		· No independent associations of DPD-defined epitope with sex, race/ethnicity, DKA, HbA1c, HLA DR3-DQ2/DR4-DQ8 or Aab number.
Spanier 2017113	63	Pediatric and adult	· New onset			Not available	· HLA-DQ8+ patients with T1D have increased tetramer+CD4+T cells compared with HLA-matched control subjects without diabetes.
				· Aab titer	· RBA		· Shorter T1D duration associated with higher frequencies of insulin-reactive CD4+T cells.
				· Aab type	· Standardization program not described		· Insulin tetramer+ effector memory cells correlated with IAA titers.
							· 1/4 controls with tetramer+ cells was a FDR who had insulin-specific cells with an effector memory phenotype, potentially representing an early marker of T-cell autoimmunity.
Viisanen 2017 (DIPP)46	276	Pediatric	· Multiple Aab+	· Aab number		No	· CXCR5+PD-1+ICOS+ activated Tfh cells frequency is increased in children with new onset T1D and multiple Aab+ children with IGT.
			· New onset	· Aab type	· Methods and standardization program not described		· No alterations in circulating B cell compartments before or after T1D onset.
Alyafei 2018114	424	Pediatric	· New onset	· Aab number		Yes	· ICA more prevalent in familial vs. non-familial T1D, while no difference in GADA or IAA
				· Aab type	· Methods and standardization program not described		· Prevalence of being positive for all three (ICA, GADA, IAA) did not differ between familial and non-familial T1D.
Bravis 2018115	1778	Pediatric and adult	· New onset	· Aab number		Yes	· 85% of participants with a clinical T1D diagnosis were GADA+, IA2A+, or ZnT8A+.
				· Aab type			· Presenting symptoms and DKA frequency similar between Aab+ and Aab-.
							· Aab+ less common with increasing age, in males, and non-white vs. white race.
							· Aab- adults with higher BMI, more likely to have parent with diabetes.
							· Aab- less frequent other autoimmune disease.
					· RBA
					· Standardization program: IASP
Ilonen 2018	1028	Pediatric	· New onset	· Aab type		Yes	· At diagnosis, IA-2A was most common, followed by IAA, ZnT8A, and GADA.
(FPDR)116				· Aab timing			· In children diagnosed <10 yrs, Aab combinations stratified into groups with either IAA or GADA first and associated with specific risk genotypes (INS for IAA first and IKZF4-ERBB3 for GADA first)
					· RBA
					· Standardization program not described
Niechciał 2018117	367	Pediatric and adult	· New onset	· Aab number		Yes	· Children mostly positive for 2 (37.8%) and 3 (49.5%) Aabs, vs. adults for 1 (32.2%) and 2 (30.7%).
				· Aab titer			· Most frequently detected Aabs in youth were ZnT8A (81.1%) and IA-2A (80.7%), vs. GADA in adults (74.8%).
				· Aab type			· ZnT8A titers higher in children, but adults with higher GADA and IA-2A titers.
							· ZnT8A+ and IA-2A+ reported mostly in individuals with DKA.
							· Aab number correlated with severity of DKA.
							· ZnT8A+ associated with greater DKA risk independent of gender, age, and Aab number.
					· RIA; ELISA
					· Standardization program not described
Niechcial 2018118	735	Pediatric	· New onset	· Aab number	· ELISA	Yes	· Higher occurrence and titers of ZnT8 were reported in those with DKA at diagnosis. No associations found with other Aabs.
				· Aab titer	· Standardization program not described
				· Aab type
Redondo 2018119	810	Pediatric and adult	· New onset	· Aab number		Yes	· Persons >12 yrs with rs45065659 and 7901695 TCF7L2 variants were more likely to have single Aab+, higher C-pep AUC and lower mean glucose at diagnosis.
				· Aab type	· Methods and standardization program not described
Turtinen 2018 (FPDR)120	4993	Pediatric	· New onset	· Aab number	· RBA	No	· Boys were more often IAA+, IA-2A+ and ZnT8A+.
				· Aab titer	· Standardization program: DASP		· Girls had higher frequency of GADA+.
				· Aab type
Sales Luis 2019121	137	Pediatric	· New onset	· Aab number	· Methods and standardization program not described	Yes	· Children diagnosed at <5yrs more commonly positive for three Aabs than if diagnosed >5yrs.
				· Aab type			· Children diagnosed at <5yrs more commonly IAA+.
Turtinen 2019 (FPDR)122	4993	Pediatric	· New onset	· Aab number	· RBA; IIA	No	· Children with at least one affected mother, father, or sibling more likely to test negative for all Aabs and were more frequently IAA+.
				· Aab timing	· Standardization program: DASP
Vicinanza 2019123	532	Pediatric	· New onset	· Aab number		Yes	· Children with DKA vs. without DKA at diagnosis with higher frequency of single IAA+.
				· Aab type			· No solitary positive AAb significantly correlated with any degree of DKA.
							· No relationship in the prevalence of any multiple AAb positivity at diagnosis with the occurrence of DKA nor its severity.
					· RBA; IIA
					· Standardization program not described
Luo 2020124	751	Pediatric and adult	· New onset	· Aab number		Yes	· Children with acute onset T1D showed higher prevalence of IA-2A+, ZnT8A+, and multiple Aabs vs. adults with acute onset T1D.
				· Aab titer			· Overall decreasing frequency of IA-2A+ and multiple Aab+ with increasing age.
				· Aab type			· The highest frequency of IA-2A and multiple Aab+ were in patients <10 yrs.
							· Children who were 10 to 19.9 yrs had the highest prevalence of GADA+.
							· In children but not adults with acute onset T1D, DR3 is related to ZnT8A+, and DR3/DR9 is related to IA-2A+ and multiple Aab.
					· Method not described.
					· Standardization program: IASP
Redondo 2020 (TrialNet)125	786	Pediatric and adult	· New onset	· Aab number		Yes	· Single Aab+ observed in 15.1% of participants.
				· Aab type			· Single Aab+ associated with older age, higher C-peptide measures, higher HOMA-IR, and lower T1D Index60 measure.
							· After BMI adjustment, associations with age and 2-hour C-peptide no longer significant.
					· RIA
					· Standardization program: IASP
Jia 2021126	302	Pediatric	· New onset	· Comparison of Aab assays	· RBA; ECL	Not available	· No difference in ZnT8 positivity for ECL or RBA assays in new onset T1D (62%).
					· Standardization program: IASP
Nieto 2021127	711	Pediatric	· New onset	· Aab number		Yes	· In multivariable analysis, IAA+ associated with younger age and lower HbA1c; but not Tanner stage, GADA+ or Aab+.
				· Aab type			· IAA titers associated with younger age, more DKA, and higher tTGA levels.
							· GADA+ associated with female sex, negatively associated with + tTGA titers, but not with age, IAA+, IA-2A+, Aab number, or thyroid autoimmunity.
							· GADA titers associated with female sex, racial minority status and TPO+.
							· IA-2A+ not associated with any variables tested. IA-2A titers associated with older age and not being African American.
					· RIA
					· Standardization program not described
Williams 2021128	401	Pediatric and adult	· New onset	· Aab number		Yes	· Detectable residual C-peptide post-diagnosis was best predicted by a combined model with incorporation of duration, age at onset, GRS, and titers for GADA, IA-2A, and ZnT8A.
				· Aab titer			· GADA titer was directly related to the odds of C-peptide detection.
				· Aab type			· Subjects with low or undetectable titers of IA-2A and ZnT8A at diagnosis may experience a slower decline in functional beta-cell mass.
					· ELISA
					· Standardization program: IASP
Fakhfakh 2022129	156	Pediatric	· New onset	· Aab type	· ELISA	Yes	· ZnT8A levels correlated weakly with age at dx.
					· Standardization program: DASP
Jacobsen 2022	379	Pediatric	· New onset	· Aab number		Yes	· Younger children had fewer Aabs with more symptoms at diagnosis.
(TEDDY)130				· Aab type			· T1D incidence highest for those presenting with multiple Aabs as first appearance of Aabs vs. either IAA+ or GADA+ first.
				· Age at Aab seroconversion			· No significant difference in IAA or GADA first after adjusting for age at seroconversion.
				· Order of Aab seroconversion			· Children who develop Aabs and progress to T1D early in life have less functional beta-cell mass and higher rates of DKA at diagnosis.
					· Methods and standardization program not described
Parviainen 2022 (FPDR)131	6015	Pediatric	· New onset	· Aab number		Yes	· Children diagnosed at <7yrs had stronger familial clustering and HLA-DR/DQ-conferred risk, higher number of Aabs at diagnosis, and higher frequency of IAA+ vs. older children.
				· Aab type			· Children diagnosed at
				· Order of Aab seroconversion			13 yrs years were more often male, had weaker familial clustering and HLA conferred genetic risk.
							· Children diagnosed at
							13 yrs more frequently GADA+, had longer duration of pre-diagnosis symptoms, and a higher frequency of DKA.
					· RBA		· ICA titers did not differ with age at diagnosis.
					· Standardization program: DASP
Taka 2022 (FPDR)132	5798	Pediatric	New onset	· Aab number		Yes	· Higher frequency of ICA, IAA, IA-2A+ with high/moderate risk HLA genotypes vs. higher frequency of GADA+ with other HLA genotypes. No difference in ZnT8A+ frequency.
				· Aab titer			· In decreasing order of detection rate across both groups, ICA was the most frequently detected followed by IA-2A, GADA, and ZnT8A with similar rates, and IAA.
				· Aab type			· Multiple Aabs more common with high/ moderate risk HLA whereas Aab- more frequent with other HLA genotypes.
							· Higher levels of IAA and IA-2A in high/moderate risk HLA vs. higher ZnT8A levels in other HLA genotypes.
							· No significant differences in ICA or GADA levels found between the two groups.
					· RBA
					· Standardization program not described

## Sheet: Supplementary Data 3
Supplementary Data 3. Figure 2: Quality assessment of literature search results.
2A. Autoantibody Measurements
	Were Aab assessments the same in all groups?	Are methods to measure Aab described?	Were methods for establishing Aab positivity, assay variability, specificity/ sensitivity described?	Were Aabs tested in standardization program?
Described	112	109	73	65
Methods reference other paper	0	33	43	0
No decribed, but Aabs not primary focus	13	8	20	32
Not described	27	2	15	54
2B. Study Design and Analysis.
	Were participants recruited from the same population?	Were confounding factors identified?	Were strategies to deal with confounding factors stated?	Was analysis corrected for mulitple comparisons?	Was statistical analysis clearly described/could be replicated?
Yes/clearly described		131	107	24	128
No		9	20	118	11
Not decribed or documented		11	24	9	12
2C. Outcome Assessments
	Outcomes measured in valid and reliable way?	Participants free of the outcome at study start?*
Yes	125	99
No	3	9
Not described	9	2
Not applicable	14	41
2D. Study Follow-up
	Follow-up Time
>5 years	60
2-5 years	33
<2 years	12
Not Described	5
Not applicable	41
	*not applicable in 41
	Reasons for loss to follow-up described?	Strategies to address loss to follow-up implemented?
Yes/clearly described	21	32
Unclear/not stated	89	78
Not applicable	41	41

## Sheet: Supplementary Data 4
Supplementary Data 4. Supplementary Abbreviations
Aab	Autoantibody
ABIS	All Babies in Southwest Sweden
ADBW-END	Arbeitsgemeinschaft Diabetologie Baden-Württemberg - Erhebung Neu entdeckter Typ 1 Diabetiker Study group
ASK	Autoimmunity Screening in Kids
BABYDIAB	German longitudinal birth cohort study
BABYDIET	German longitudinal birth cohort study
BDD	Better Diabetes Diagnosis
BDR	Belgian Diabetes Registry
BOX	Bart’s Oxford Family Study
DAISY	Diabetes Autoimmunity Study in the Young
DASP	Diabetes Antibody Standardization Program
DEW-IT	Diabetes Evaluation in Washington
DiAPREV-IT	Diabetes Prevention – Immune Tolerance Trial
DIPP	Finnish Type 1 Diabetes Prediction and Prevention Project
DiPiS	Diabetes Prediction in Skåne
DPT-1	Diabetes Prevention Trial Type 1
DPTRS	Diabetes Prevention Trial-Type 1 Risk Score
DPT-1	Diabetes Prevention Trial-Type 1
DPTRS	Diabetes Prevention Trial-Type 1 Risk Score
DSBD	Danish Study Group of Childhood Diabetes
ECL	electrochemiluminescence assay
ELISA	Enzyme-Linked ImmunoSorbent Assay
ENDIT	European Nicotinamide Diabetes Intervention Trial
FDR	First degree relative
FPDR	Finnish Pediatric Diabetes Register
Fr1da	Early Detection for Early Care of Type 1 Diabetes
GADA	glutamic acid decarboxylase autantibody
HOMA-IR	homeostatic model assessment of insulin resistance
IA-2A	islet antigen 2 autoantibody
IAA	insulin autoantibody
IASP	Islet Autoantibody Standardization Program Workshop
ICA	islet cell autoantibody
ICAW	International Combined Autoantibody Workshop
IGT	impaired glucose tolerance
IIA	Indirect Immunofluorescence Assay
OGTT	Oral Glucose Tolerance Test
RBA	radiobinding assay
RIA	RadioImmunoAssay
T1DI	Type 1 Diabetes Intelligence
TEDDY	The Environmental Determinants of Diabetes in the Young
Tfh	T follicular helper
ZnT8A	zinc transporter 8 autoantibody

## Sheet: Supplementary Data 5
Supplementary Data 5. Supplementary References
1	Eising, S. et al. Danish children born with glutamic acid decarboxylase-65 and islet antigen-2 autoantibodies at birth had an increased risk to develop type 1 diabetes. Eur. J. Endocrinol. 164, 247 (2011).
2	Sosenko, J. M. et al. A longitudinal study of GAD65 and ICA512 autoantibodies during the progression to type 1 diabetes in Diabetes Prevention Trial-Type 1 (DPT-1) participants. Diabetes Care 34, 2435–2437 (2011).
3	Steck, A. K. et al. Age of islet autoantibody appearance and mean levels of insulin, but not GAD or IA-2 autoantibodies, predict age of diagnosis of type 1 diabetes: diabetes autoimmunity study in the young. Diabetes Care 34, 1397–1399 (2011).
4	Vehik, K. et al. Development of autoantibodies in the TrialNet Natural History Study. Diabetes Care 34, 1897–1901 (2011).
5	Beyan, H. et al. Glycotoxin and autoantibodies are additive environmentally determined predictors of type 1 diabetes: a twin and population study. Diabetes 61, 1192–1198 (2012).
6	Krause, S. et al. IA-2 autoantibody affinity in children at risk for type 1 diabetes. Clin. Immunol. 145, 224–229 (2012).
7	Lempainen, J. et al. Effect of the PTPN22 and INS risk genotypes on the progression to clinical type 1 diabetes after the initiation of β-cell autoimmunity. Diabetes 61, 963–966 (2012).
8	Long, A. E., Gillespie, K. M., Rokni, S., Bingley, P. J. & Williams, A. J. K. Rising incidence of type 1 diabetes is associated with altered immunophenotype at diagnosis. Diabetes 61, 683–686 (2012).
9	Parikka, V. et al. Early seroconversion and rapidly increasing autoantibody concentrations predict prepubertal manifestation of type 1 diabetes in children at genetic risk. Diabetologia 55, 1926–1936 (2012).
10	Xu, P. et al. Prognostic accuracy of immunologic and metabolic markers for type 1 diabetes in a high-risk population: receiver operating characteristic analysis. Diabetes Care 35, 1975–1980 (2012).
11	Yu, L. et al. Zinc transporter-8 autoantibodies improve prediction of type 1 diabetes in relatives positive for the standard biochemical autoantibodies. Diabetes Care 35, 1213–1218 (2012).
12	Achenbach, P. et al. Characteristics of rapid vs slow progression to type 1 diabetes in multiple islet autoantibody-positive children. Diabetologia 56, 1615–1622 (2013).
13	Andersson, C. et al. Glucose tolerance and beta-cell function in islet autoantibody-positive children recruited to a secondary prevention study. Pediatr. Diabetes 14, 341–349 (2013).
14	Gorus, F. K. et al. Screening for insulinoma antigen 2 and zinc transporter 8 autoantibodies: a cost-effective and age-independent strategy to identify rapid progressors to clinical onset among relatives of type 1 diabetic patients. Clin. Exp. Immunol. 171, 82–90 (2013).
15	Ilonen, J. et al. Patterns of β-cell autoantibody appearance and genetic associations during the first years of life. Diabetes 62, 3636–3640 (2013).
16	Larsson, H. E. et al. Decline in titers of anti-idiotypic antibodies specific to autoantibodies to GAD65 (GAD65Ab) precedes development of GAD65Ab and type 1 diabetes. PLoS One 8, (2013).
17	Mbunwe, E. et al. HLA-A*24 is an independent predictor of 5-year progression to diabetes in autoantibody-positive first-degree relatives of type 1 diabetic patients. Diabetes 62, 1345–1350 (2013).
18	Mbunwe, E. et al. In antibody-positive first-degree relatives of patients with type 1 diabetes, HLA-A*24 and HLA-B*18, but not HLA-B*39, are predictors of impending diabetes with distinct HLA-DQ interactions. Diabetologia 56, 1964–1970 (2013).
19	Siljander, H. T. et al. Insulin secretion and sensitivity in the prediction of type 1 diabetes in children with advanced β-cell autoimmunity. Eur. J. Endocrinol. 169, 479–485 (2013).
20	Sosenko, J. M. et al. The prediction of type 1 diabetes by multiple autoantibody levels and their incorporation into an autoantibody risk score in relatives of type 1 diabetic patients. Diabetes Care 36, 2615–2620 (2013).
21	Yu, L. et al. Proinsulin/Insulin autoantibodies measured with electrochemiluminescent assay are the earliest indicator of prediabetic islet autoimmunity. Diabetes Care 36, 2266–2270 (2013).
22	Ziegler, A. G. et al. Seroconversion to multiple islet autoantibodies and risk of progression to diabetes in children. JAMA - J. Am. Med. Assoc. 309, 2473–2479 (2013).
23	Arif, S. et al. Blood and islet phenotypes indicate immunological heterogeneity in type 1 diabetes. Diabetes 63, 3835–3845 (2014).
24	Bender, C., Schlosser, M., Christen, U., Ziegler, A. G. & Achenbach, P. GAD autoantibody affinity in schoolchildren from the general population. Diabetologia 57, 1911–1918 (2014).
25	Elding Larsson, H., Larsson, C. & Lernmark, Å. Baseline heterogeneity in glucose metabolism marks the risk for type 1 diabetes and complicates secondary prevention. Acta Diabetol. 52, 473–481 (2015).
26	Giannopoulou, E. Z. et al. Islet autoantibody phenotypes and incidence in children at increased risk for type 1 diabetes. Diabetologia 58, 2317–2323 (2015).
27	Lempainen, J. et al. Non-HLA gene effects on the disease process of type 1 diabetes: From HLA susceptibility to overt disease. J. Autoimmun. 61, 45–53 (2015).
28	Steck, A. K. et al. Predictors of Progression From the Appearance of Islet Autoantibodies to Early Childhood Diabetes: The Environmental Determinants of Diabetes in the Young (TEDDY). Diabetes Care 38, 808–813 (2015).
29	Williams, A. J. K. et al. Reactivity to N-Terminally Truncated GAD65(96-585) Identifies GAD Autoantibodies That Are More Closely Associated With Diabetes Progression in Relatives of Patients With Type 1 Diabetes. Diabetes 64, 3247–3252 (2015).
30	Bingley, P. J., Boulware, D. C. & Krischer, J. P. The implications of autoantibodies to a single islet antigen in relatives with normal glucose tolerance: development of other autoantibodies and progression to type 1 diabetes. Diabetologia 59, 542–549 (2016).
31	Endesfelder, D. et al. A novel approach for the analysis of longitudinal profiles reveals delayed progression to type 1 diabetes in a subgroup of multiple-islet-autoantibody-positive children. Diabetologia 59, 2172–2180 (2016).
32	Fouts, A. et al. Do Electrochemiluminescence Assays Improve Prediction of Time to Type 1 Diabetes in Autoantibody-Positive TrialNet Subjects? Diabetes Care 39, 1738–1744 (2016).
33	Steck, A. K. et al. Predictors of slow progression to diabetes in children with multiple islet autoantibodies. J. Autoimmun. 72, 113–117 (2016).
34	Steck, A. K. et al. ECL-IAA and ECL-GADA Can Identify High-Risk Single Autoantibody-Positive Relatives in the TrialNet Pathway to Prevention Study. Diabetes Technol. Ther. 18, 410–414 (2016).
35	Vehik, K. et al. Reversion of β-Cell Autoimmunity Changes Risk of Type 1 Diabetes: TEDDY Study. Diabetes Care 39, 1535–1542 (2016).
36	Xu, P. & Krischer, J. P. Prognostic Classification Factors Associated With Development of Multiple Autoantibodies, Dysglycemia, and Type 1 Diabetes-A Recursive Partitioning Analysis. Diabetes Care 39, 1036–1044 (2016).
37	Bosi, E. et al. Impact of Age and Antibody Type on Progression From Single to Multiple Autoantibodies in Type 1 Diabetes Relatives. J. Clin. Endocrinol. Metab. 102, 2881–2886 (2017).
38	Frohnert, B. I. et al. Late-onset islet autoimmunity in childhood: the Diabetes Autoimmunity Study in the Young (DAISY). Diabetologia 60, 998–1006 (2017).
39	Gorus, F. K. et al. Twenty-Year Progression Rate to Clinical Onset According to Autoantibody Profile, Age, and HLA-DQ Genotype in a Registry-Based Group of Children and Adults With a First-Degree Relative With Type 1 Diabetes. Diabetes Care 40, 1065–1072 (2017).
40	Krischer, J. P. et al. The Influence of Type 1 Diabetes Genetic Susceptibility Regions, Age, Sex, and Family History on the Progression From Multiple Autoantibodies to Type 1 Diabetes: A TEDDY Study Report. Diabetes 66, 3122–3129 (2017).
41	Köhler, M. et al. Joint modeling of longitudinal autoantibody patterns and progression to type 1 diabetes: results from the TEDDY study. Acta Diabetol. 54, 1009–1017 (2017).
42	Krischer, J. P. et al. Genetic and Environmental Interactions Modify the Risk of Diabetes-Related Autoimmunity by 6 Years of Age: The TEDDY Study. Diabetes Care 40, 1194–1202 (2017).
43	Pöllänen, P. M. et al. Characterisation of rapid progressors to type 1 diabetes among children with HLA-conferred disease susceptibility. Diabetologia 60, 1284–1293 (2017).
44	Sosenko, J. M. et al. The Use of Electrochemiluminescence Assays to Predict Autoantibody and Glycemic Progression Toward Type 1 Diabetes in Individuals with Single Autoantibodies. Diabetes Technol. Ther. 19, 183–187 (2017).
45	Strollo, R. et al. Antibodies to post-translationally modified insulin as a novel biomarker for prediction of type 1 diabetes in children. Diabetologia 60, 1467–1474 (2017).
46	Viisanen, T. et al. Circulating CXCR5+PD-1+ICOS+ Follicular T Helper Cells Are Increased Close to the Diagnosis of Type 1 Diabetes in Children With Multiple Autoantibodies. Diabetes 66, 437–447 (2017).
47	Balke, E. M. et al. Accelerated Progression to Type 1 Diabetes in the Presence of HLA-A*24 and -B*18 Is Restricted to Multiple Islet Autoantibody-Positive Individuals With Distinct HLA-DQ and Autoantibody Risk Profiles. Diabetes Care 41, 1076–1083 (2018).
48	Ilonen, J. et al. Primary islet autoantibody at initial seroconversion and autoantibodies at diagnosis of type 1 diabetes as markers of disease heterogeneity. Pediatr. Diabetes 19, 284–292 (2018).
49	Long, A. E. et al. Characteristics of slow progression to diabetes in multiple islet autoantibody-positive individuals from five longitudinal cohorts: the SNAIL study. Diabetologia 61, 1484–1490 (2018).
50	Redondo, M. J. et al. TCF7L2 Genetic Variants Contribute to Phenotypic Heterogeneity of Type 1 Diabetes. Diabetes Care 41, 311–317 (2018).
51	Redondo, M. J. et al. A Type 1 Diabetes Genetic Risk Score Predicts Progression of Islet Autoimmunity and Development of Type 1 Diabetes in Individuals at Risk. Diabetes Care 41, 1887–1894 (2018).
52	Sanda, S. Increasing ICA512 autoantibody titers predict development of abnormal oral glucose tolerance tests. Pediatr. Diabetes 19, 271–276 (2018).
53	Sharma, A. et al. Identification of non-HLA genes associated with development of islet autoimmunity and type 1 diabetes in the prospective TEDDY cohort. J. Autoimmun. 89, 90–100 (2018).
54	Sioofy-Khojine, A. B. et al. Coxsackievirus B1 infections are associated with the initiation of insulin-driven autoimmunity that progresses to type 1 diabetes. Diabetologia 61, 1193–1202 (2018).
55	Steck, A. K. et al. Predicting progression to diabetes in islet autoantibody positive children. J. Autoimmun. 90, 59–63 (2018).
56	Acevedo-Calado, M. J. et al. Autoantibodies Directed Toward a Novel IA-2 Variant Protein Enhance Prediction of Type 1 Diabetes. Diabetes 68, 1819–1829 (2019).
57	Bauer, W. et al. Age at Seroconversion, HLA Genotype, and Specificity of Autoantibodies in Progression of Islet Autoimmunity in Childhood. J. Clin. Endocrinol. Metab. 104, 4521–4530 (2019).
58	Beyerlein, A. et al. Progression from islet autoimmunity to clinical type 1 diabetes is influenced by genetic factors: results from the prospective TEDDY study. J. Med. Genet. 56, 602–605 (2019).
59	Endesfelder, D. et al. Time-Resolved Autoantibody Profiling Facilitates Stratification of Preclinical Type 1 Diabetes in Children. Diabetes 68, 119–130 (2019).
60	Jacobsen, L. M. et al. Predicting progression to type 1 diabetes from ages 3 to 6 in islet autoantibody positive TEDDY children. Pediatr. Diabetes 20, 263–270 (2019).
61	Krischer, J. P. et al. Predicting islet cell autoimmunity and type 1 diabetes: An 8-year teddy study progress report. Diabetes Care 42, 1051–1060 (2019).
62	Paun, A. et al. Association of HLA-dependent islet autoimmunity with systemic antibody responses to intestinal commensal bacteria in children. Sci. Immunol. 4, (2019).
63	Pöllänen, P. M. et al. Characteristics of Slow Progression to Type 1 Diabetes in Children With Increased HLA-Conferred Disease Risk. J. Clin. Endocrinol. Metab. 104, 5585–5594 (2019).
64	Simmons, K. M. et al. Unmethylated Insulin as an Adjunctive Marker of Beta Cell Death and Progression to Type 1 Diabetes in Participants at Risk for Diabetes. Int. J. Mol. Sci. 20, (2019).
65	Strollo, R. et al. Antibodies to oxidized insulin improve prediction of type 1 diabetes in children with positive standard islet autoantibodies. Diabetes. Metab. Res. Rev. 35, (2019).
66	Triolo, T. M. et al. Identical and Nonidentical Twins: Risk and Factors Involved in Development of Islet Autoimmunity and Type 1 Diabetes. Diabetes Care 42, 192–199 (2019).
67	Ferrat, L. A. et al. A combined risk score enhances prediction of type 1 diabetes among susceptible children. Nat. Med. 26, 1247–1255 (2020).
68	Hanna, S. J. et al. Slow progressors to type 1 diabetes lose islet autoantibodies over time, have few islet antigen-specific CD8+ T cells and exhibit a distinct CD95hi B cell phenotype. Diabetologia 63, 1174–1185 (2020).
69	Jacobsen, L. M. et al. The risk of progression to type 1 diabetes is highly variable in individuals with mulitple autoantibodies following screening. Diabetologia 63, 588–596 (2020).
70	Li, Q. et al. Longitudinal Metabolome-Wide Signals Prior to the Appearance of a First Islet Autoantibody in Children Participating in the TEDDY Study. Diabetes 69, 465–476 (2020).
71	Liu, X. et al. Distinct Growth Phases in Early Life Associated With the Risk of Type 1 Diabetes: The TEDDY Study. Diabetes Care 43, 556–562 (2020).
72	Mikk, M. L. et al. HLA-DR-DQ haplotypes and specificity of the initial autoantibody in islet specific autoimmunity. Pediatr. Diabetes 21, 1218–1226 (2020).
73	Pöllänen, P. M. et al. Dynamics of Islet Autoantibodies During Prospective Follow-Up From Birth to Age 15 Years. J. Clin. Endocrinol. Metab. 105, (2020).
74	So, M., O’Rourke, C., Bahnson, H. T., Greenbaum, C. J. & Speake, C. Autoantibody Reversion: Changing Risk Categories in Multiple-Autoantibody-Positive Individuals. Diabetes Care 43, 913–917 (2020).
75	Vehik, K. et al. Hierarchical Order of Distinct Autoantibody Spreading and Progression to Type 1 Diabetes in the TEDDY Study. Diabetes Care 43, 2066–2073 (2020).
76	Anand, V. et al. Islet Autoimmunity and HLA Markers of Presymptomatic and Clinical Type 1 Diabetes: Joint Analyses of Prospective Cohort Studies in Finland, Germany, Sweden, and the U.S. Diabetes Care 44, 2269 (2021).
77	Baumann, K. et al. Autoantibodies against zinc transporter 8 further stratify the autoantibody-defined risk for type 1 diabetes in a general population of schoolchildren and have distinctive isoform binding patterns in different forms of autoimmune diabetes: results from the Karlsburg Type 1 Diabetes Risk Study. Diabet. Med. 38, (2021).
78	Bediaga, N. G. et al. Simplifying prediction of disease progression in pre-symptomatic type 1 diabetes using a single blood sample. Diabetologia 64, 2432–2444 (2021).
79	Bonifacio, E. et al. An Age-Related Exponential Decline in the Risk of Multiple Islet Autoantibody Seroconversion During Childhood. Diabetes Care 44, 2260–2268 (2021).
80	Jia, X. et al. High-affinity ZnT8 Autoantibodies by Electrochemiluminescence Assay Improve Risk Prediction for Type 1 Diabetes. J. Clin. Endocrinol. Metab. 106, 3455–3463 (2021).
81	Korneva, K. G. et al. Diagnostic Capabilities of Islet Autoantibodies in Children with New-Onset Type 1 Diabetes Mellitus and Healthy Siblings. Sovrem. tekhnologii v meditsine 12, 29–35 (2021).
82	Krischer, J. P. et al. Characteristics of children diagnosed with type 1 diabetes before vs after 6 years of age in the TEDDY cohort study. Diabetologia 64, 2247–2257 (2021).
83	Long, A. E., Caygill, C. H., Gillespie, K. M., Marčiulionytė, D. & Williams, A. J. K. Islet autoantibody profiles associated with higher diabetes risk in Lithuanian compared with English schoolchildren. Clin. Exp. Immunol. 203, 41–46 (2021).
84	Nevalainen, J. et al. Frailty modeling under a selective sampling protocol: an application to type 1 diabetes related autoantibodies. Stat. Med. 40, 6410–6420 (2021).
85	Vandewalle, J. et al. Genetic variation at ERBB3/IKZF4 and sexual dimorphism in epitope spreading in single autoantibody-positive relatives. Diabetologia 64, 2511–2516 (2021).
86	Kwon, B. C. et al. Progression of type 1 diabetes from latency to symptomatic disease is predicted by distinct autoimmune trajectories. Nat. Commun. 13, (2022).
87	Li, Z. et al. Childhood Height Growth Rate Association With the Risk of Islet Autoimmunity and Development of Type 1 Diabetes. J. Clin. Endocrinol. Metab. 107, 1520–1528 (2022).
88	Martinez, M. M. et al. Heterogeneity of beta-cell function in subjects with multiple islet autoantibodies in the TEDDY family prevention study - TEFA. Clin. diabetes Endocrinol. 7, (2022).
89	Ng, K. et al. Islet Autoantibody Type-Specific Titer Thresholds Improve Stratification of Risk of Progression to Type 1 Diabetes in Children. Diabetes Care 45, 160–168 (2022).
90	So, M. et al. Characterising the age-dependent effects of risk factors on type 1 diabetes progression. Diabetologia 65, 684–694 (2022).
91	Andersson, C. et al. The three ZNT8 autoantibody variants together improve the diagnostic sensitivity of childhood and adolescent type 1 diabetes. http://dx.doi.org/10.3109/08916934.2010.540604 44, 394–405 (2011).
92	Brorsson, C. et al. Correlations between islet autoantibody specificity and the SLC30A8 genotype with HLA-DQB1 and metabolic control in new onset type 1 diabetes. http://dx.doi.org/10.3109/08916934.2010.509120 44, 107–114 (2011).
93	Howson, J. M. M. et al. Genetic Analysis of Adult-Onset Autoimmune Diabetes. Diabetes 60, 2645–2653 (2011).
94	Kawasaki, E. et al. Differences in the humoral autoreactivity to zinc transporter 8 between childhood- and adult-onset type 1 diabetes in Japanese patients. Clin. Immunol. 138, 146–153 (2011).
95	Vermeulen, I. et al. Contribution of antibodies against IA-2β and zinc transporter 8 to classification of diabetes diagnosed under 40 years of age. Diabetes Care 34, 1760–1765 (2011).
96	Andrade Lima Gabbay, M., Sato, M. N., Duarte, A. J. S. & Dib, S. A. Serum titres of anti-glutamic acid decarboxylase-65 and anti-IA-2 autoantibodies are associated with different immunoregulatory milieu in newly diagnosed type 1 diabetes patients. Clin. Exp. Immunol. 168, 60–67 (2012).
97	Long, A. E., Gillespie, K. M., Rokni, S., Bingley, P. J. & Williams, A. J. K. Rising incidence of type 1 diabetes is associated with altered immunophenotype at diagnosis. Diabetes 61, 683–686 (2012).
98	Ponsonby, A. L. et al. Phenotypic and environmental factors associated with elevated autoantibodies at clinical onset of paediatric type 1 diabetes mellitus. Results Immunol. 2, 125–131 (2012).
99	Trabucchi, A. et al. Surface plasmon resonance reveals a different pattern of proinsulin autoantibodies concentration and affinity in diabetic patients. PLoS One 7, (2012).
100	Andersson, C. et al. Triple specificity of ZnT8 autoantibodies in relation to HLA and other islet autoantibodies in childhood and adolescent type 1 diabetes. Pediatr. Diabetes 14, 97–105 (2013).
101	Lempainen, J. et al. Associations of polymorphisms in non-HLA loci with autoantibodies at the diagnosis of type 1 diabetes: INS and IKZF4 associate with insulin autoantibodies. Pediatr. Diabetes 14, 490–496 (2013).
102	Long, A. E. et al. Humoral responses to islet antigen-2 and zinc transporter 8 are attenuated in patients carrying HLA-A*24 alleles at the onset of type 1 diabetes. Diabetes 62, 2067–2071 (2013).
103	Paschke, A., Grzelka, A., Zawada, A. & Zozulińska-Ziółkiewicz, D. Clinical characteristics and autoantibody pattern in newly diagnosed adult-onset autoimmune diabetes. Pol. Arch. Med. Wewn. 123, 401–408 (2013).
104	Salonen, K. M., Ryhänen, S., Härkönen, T., Ilonen, J. & Knip, M. Autoantibodies against zinc transporter 8 are related to age, metabolic state and HLA DR genotype in children with newly diagnosed type 1 diabetes. Diabetes. Metab. Res. Rev. 29, 646–654 (2013).
105	Bollyky, J. B. et al. Heterogeneity in recent-onset type 1 diabetes - a clinical trial perspective. Diabetes. Metab. Res. Rev. 31, 588–594 (2015).
106	Cedillo, M. et al. Obesity, islet cell autoimmunity, and cardiovascular risk factors in youth at onset of type 1 autoimmune diabetes. J. Clin. Endocrinol. Metab. 100, E82–E86 (2015).
107	Kanatsuna, N. et al. Doubly Reactive INS-IGF2 Autoantibodies in Children with Newly Diagnosed Autoimmune (type 1) Diabetes. Scand. J. Immunol. 82, 361–369 (2015).
108	Maziarz, M. et al. Non-HLA type 1 diabetes genes modulate disease risk together with HLA-DQ and islet autoantibodies. Genes Immun. 16, 541–551 (2015).
109	Williams, A. J. K. et al. Reactivity to N-Terminally Truncated GAD65(96-585) Identifies GAD Autoantibodies That Are More Closely Associated With Diabetes Progression in Relatives of Patients With Type 1 Diabetes. Diabetes 64, 3247–3252 (2015).
110	Gómez-Díaz, R. A. et al. HLA Risk Haplotype: Insulin Deficiency in Pediatric Type 1 Diabetes. Rev. Invest. Clin. 68, 128–136 (2016).
111	Stoupa, A. & Dorchy, H. HLA-DQ genotypes - but not immune markers - differ by ethnicity in patients with childhood onset type 1 diabetes residing in Belgium. Pediatr. Diabetes 17, 342–350 (2016).
112	Bansal, N. et al. DPD epitope-specific glutamic acid decarboxylase (GAD)65 autoantibodies in children with Type 1 diabetes. Diabet. Med. 34, 641–646 (2017).
113	Spanier, J. A. et al. Increased Effector Memory Insulin-Specific CD4+ T Cells Correlate With Insulin Autoantibodies in Patients With Recent-Onset Type 1 Diabetes. Diabetes 66, 3051–3060 (2017).
114	Alyafei, F. et al. Clinical and biochemical characteristics of familial type 1 diabetes mellitus (FT1DM) compared to non-familial type 1 DM (NFT1DM). Acta Biomed. 89, 27–31 (2018).
115	Bravis, V. et al. Relationship between islet autoantibody status and the clinical characteristics of children and adults with incident type 1 diabetes in a UK cohort. BMJ Open 8, (2018).
116	Ilonen, J. et al. Primary islet autoantibody at initial seroconversion and autoantibodies at diagnosis of type 1 diabetes as markers of disease heterogeneity. Pediatr. Diabetes 19, 284–292 (2018).
117	Niechciał, E. et al. Autoantibodies against zinc transporter 8 are related to age and metabolic state in patients with newly diagnosed autoimmune diabetes. Acta Diabetol. 55, 287–294 (2018).
118	Niechciał, E., Skowrońska, B., Michalak, M. & Fichna, P. Ketoacidosis at diagnosis of type 1 diabetes in children and adolescents from Wielkopolska province in Poland: prevalence, risk factors and clinical presentation. Clin. Diabetol. 7, 272–278 (2018).
119	Redondo, M. J. et al. TCF7L2 genetic variants contribute to phenotypic heterogeneity of type 1 diabetes. Diabetes Care 41, 311–317 (2018).
120	Turtinen, M., Härkönen, T., Parkkola, A., Ilonen, J. & Knip, M. Sex as a determinant of type 1 diabetes at diagnosis. Pediatr. Diabetes 19, 1221–1228 (2018).
121	Sales Luis, M. et al. Children with type 1 diabetes of early age at onset - Immune and metabolic phenotypes. J. Pediatr. Endocrinol. Metab. 32, 935–941 (2019).
122	Turtinen, M., Härkönen, T., Parkkola, A., Ilonen, J. & Knip, M. Characteristics of familial type 1 diabetes: effects of the relationship to the affected family member on phenotype and genotype at diagnosis. Diabetologia 62, 2025–2039 (2019).
123	Vicinanza, A., Messaaoui, A., Tenoutasse, S. & Dorchy, H. Diabetic ketoacidosis in children newly diagnosed with type 1 diabetes mellitus: Role of demographic, clinical, and biochemical features along with genetic and immunological markers as risk factors. A 20-year experience in a tertiary Belgian center. Pediatr. Diabetes 20, 584–593 (2019).
124	Luo, S. et al. Distinct two different ages associated with clinical profiles of acute onset type 1 diabetes in Chinese patients. Diabetes. Metab. Res. Rev. 36, e3209 (2020).
125	Redondo, M. J. et al. Single Islet Autoantibody at Diagnosis of Clinical Type 1 Diabetes is Associated With Older Age and Insulin Resistance. J. Clin. Endocrinol. Metab. 105, (2020).
126	Jia, X. et al. High-affinity ZnT8 Autoantibodies by Electrochemiluminescence Assay Improve Risk Prediction for Type 1 Diabetes. J. Clin. Endocrinol. Metab. 106, 3455–3463 (2021).
127	Nieto, J. et al. Islet autoantibody types mark differential clinical characteristics at diagnosis of pediatric type 1 diabetes. Pediatr. Diabetes 22, 882–888 (2021).
128	Williams, M. D. et al. Genetic Composition and Autoantibody Titers Model the Probability of Detecting C-Peptide Following Type 1 Diabetes Diagnosis. Diabetes 70, 932–943 (2021).
129	Fakhfakh, R. et al. Autoantibodies to Zinc Transporter 8 and SLC30A8 Genotype in Type 1 Diabetes Childhood: A Pioneering Study in North Africa. J. Diabetes Res. 2022, (2022).
130	Jacobsen, L. M. et al. Heterogeneity of DKA Incidence and Age-Specific Clinical Characteristics in Children Diagnosed With Type 1 Diabetes in the TEDDY Study. Diabetes Care 45, 624–633 (2022).
131	Parviainen, A., Härkonen, T., Ilonen, J., But, A. & Knip, M. Heterogeneity of Type 1 Diabetes at Diagnosis Supports Existence of Age-Related Endotypes. Diabetes Care 45, 871–879 (2022).
132	Taka, A. M. et al. Heterogeneity in the presentation of clinical type 1 diabetes defined by the level of risk conferred by human leukocyte antigen class II genotypes. Pediatr. Diabetes 23, 219–227 (2022).

## Sheet: Supplementary Data 6
Supplementary Data 6. List of all identified papers.
	Acevedo-Calado, M. J. et al. Autoantibodies Directed Toward a Novel IA-2 Variant Protein Enhance Prediction of Type 1 Diabetes. Diabetes 68, 1819–1829 (2019).
	Achenbach, P. et al. Characteristics of rapid vs slow progression to type 1 diabetes in multiple islet autoantibody-positive children. Diabetologia 56, 1615–1622 (2013).
	Alyafei, F. et al. Clinical and biochemical characteristics of familial type 1 diabetes mellitus (FT1DM) compared to non-familial type 1 DM (NFT1DM). Acta Biomed. 89, 27–31 (2018).
	Anand, V. et al. Islet Autoimmunity and HLA Markers of Presymptomatic and Clinical Type 1 Diabetes: Joint Analyses of Prospective Cohort Studies in Finland, Germany, Sweden, and the U.S. Diabetes Care 44, 2269 (2021).
	Andersen, M. L. M. et al. Association between autoantibodies to the Arginine variant of the Zinc transporter 8 (ZnT8) and stimulated C-peptide levels in Danish children and adolescents with newly diagnosed type 1 diabetes. Pediatr. Diabetes 13, 454–462 (2012).
	Andersson, C. et al. Glucose tolerance and beta-cell function in islet autoantibody-positive children recruited to a secondary prevention study. Pediatr. Diabetes 14, 341–349 (2013).
	Andersson, C. et al. The three ZNT8 autoantibody variants together improve the diagnostic sensitivity of childhood and adolescent type 1 diabetes. http://dx.doi.org/10.3109/08916934.2010.540604 44, 394–405 (2011).
	Andersson, C. et al. Triple specificity of ZnT8 autoantibodies in relation to HLA and other islet autoantibodies in childhood and adolescent type 1 diabetes. Pediatr. Diabetes 14, 97–105 (2013).
	Andrade Lima Gabbay, M., Sato, M. N., Duarte, A. J. S. & Dib, S. A. Serum titres of anti-glutamic acid decarboxylase-65 and anti-IA-2 autoantibodies are associated with different immunoregulatory milieu in newly diagnosed type 1 diabetes patients. Clin. Exp. Immunol. 168, 60–67 (2012).
	Arif, S. et al. Blood and islet phenotypes indicate immunological heterogeneity in type 1 diabetes. Diabetes 63, 3835–3845 (2014).
	Aronson, R. et al. Low-dose otelixizumab anti-CD3 monoclonal antibody DEFEND-1 study: results of the randomized phase III study in recent-onset human type 1 diabetes. Diabetes Care 37, 2746–2754 (2014).
	Balke, E. M. et al. Accelerated Progression to Type 1 Diabetes in the Presence of HLA-A*24 and -B*18 Is Restricted to Multiple Islet Autoantibody-Positive Individuals With Distinct HLA-DQ and Autoantibody Risk Profiles. Diabetes Care 41, 1076–1083 (2018).
	Bansal, N. et al. DPD epitope-specific glutamic acid decarboxylase (GAD)65 autoantibodies in children with Type 1 diabetes. Diabet. Med. 34, 641–646 (2017).
	Bauer, W. et al. Age at Seroconversion, HLA Genotype, and Specificity of Autoantibodies in Progression of Islet Autoimmunity in Childhood. J. Clin. Endocrinol. Metab. 104, 4521–4530 (2019).
	Baumann, K. et al. Autoantibodies against zinc transporter 8 further stratify the autoantibody-defined risk for type 1 diabetes in a general population of schoolchildren and have distinctive isoform binding patterns in different forms of autoimmune diabetes: results from the Karlsburg Type 1 Diabetes Risk Study. Diabet. Med. 38, (2021).
	Bediaga, N. G. et al. Simplifying prediction of disease progression in pre-symptomatic type 1 diabetes using a single blood sample. Diabetologia 64, 2432–2444 (2021).
	Bender, C., Schlosser, M., Christen, U., Ziegler, A. G. & Achenbach, P. GAD autoantibody affinity in schoolchildren from the general population. Diabetologia 57, 1911–1918 (2014).
	Beyan, H. et al. Glycotoxin and autoantibodies are additive environmentally determined predictors of type 1 diabetes: a twin and population study. Diabetes 61, 1192–1198 (2012).
	Beyerlein, A. et al. Progression from islet autoimmunity to clinical type 1 diabetes is influenced by genetic factors: results from the prospective TEDDY study. J. Med. Genet. 56, 602–605 (2019).
	Bingley, P. J., Boulware, D. C. & Krischer, J. P. The implications of autoantibodies to a single islet antigen in relatives with normal glucose tolerance: development of other autoantibodies and progression to type 1 diabetes. Diabetologia 59, 542–549 (2016).
	Bollyky, J. B. et al. Heterogeneity in recent-onset type 1 diabetes - a clinical trial perspective. Diabetes. Metab. Res. Rev. 31, 588–594 (2015).
	Bonifacio, E. et al. An Age-Related Exponential Decline in the Risk of Multiple Islet Autoantibody Seroconversion During Childhood. Diabetes Care 44, 2260–2268 (2021).
	Bosi, E. et al. Impact of Age and Antibody Type on Progression From Single to Multiple Autoantibodies in Type 1 Diabetes Relatives. J. Clin. Endocrinol. Metab. 102, 2881–2886 (2017).
	Bravis, V. et al. Relationship between islet autoantibody status and the clinical characteristics of children and adults with incident type 1 diabetes in a UK cohort. BMJ Open 8, (2018).
	Brorsson, C. et al. Correlations between islet autoantibody specificity and the SLC30A8 genotype with HLA-DQB1 and metabolic control in new onset type 1 diabetes. http://dx.doi.org/10.3109/08916934.2010.509120 44, 107–114 (2011).
	Camilo, D. S. et al. Partial remission in Brazilian children and adolescents with type 1 diabetes. Association with a haplotype of class II human leukocyte antigen and synthesis of autoantibodies. Pediatr. Diabetes 21, 606–614 (2020).
	Cedillo, M. et al. Obesity, islet cell autoimmunity, and cardiovascular risk factors in youth at onset of type 1 autoimmune diabetes. J. Clin. Endocrinol. Metab. 100, E82–E86 (2015).
	Chao, C. et al. Change of glutamic acid decarboxylase antibody and protein tyrosine phosphatase antibody in Chinese patients with acute-onset type 1 diabetes mellitus. Chin. Med. J. (Engl). 126, 4006–4012 (2013).
	Christie, M. R., Molvig, J., Hawkes, C. J., Carstensen, B. & Mandrup-Poulsen, T. IA-2 antibody-negative status predicts remission and recovery of C-peptide levels in type 1 diabetic patients treated with cyclosporin. Diabetes Care 25, 1192–1197 (2002).
	Demeester, S. et al. Preexisting insulin autoantibodies predict efficacy of otelixizumab in preserving residual β-cell function in recent-onset type 1 diabetes. Diabetes Care 38, 644–651 (2015).
	EA, G., PJ, B., CL, E. & T, C. European Nicotinamide Diabetes Intervention Trial (ENDIT): A randomised controlled trial of intervention before the onset of type 1 diabetes. Lancet 363, 925–931 (2004).
	Eising, S. et al. Danish children born with glutamic acid decarboxylase-65 and islet antigen-2 autoantibodies at birth had an increased risk to develop type 1 diabetes. Eur. J. Endocrinol. 164, 247 (2011).
	Elding Larsson, H., Larsson, C. & Lernmark, Å. Baseline heterogeneity in glucose metabolism marks the risk for type 1 diabetes and complicates secondary prevention. Acta Diabetol. 52, 473–481 (2015).
	Endesfelder, D. et al. A novel approach for the analysis of longitudinal profiles reveals delayed progression to type 1 diabetes in a subgroup of multiple-islet-autoantibody-positive children. Diabetologia 59, 2172–2180 (2016).
	Endesfelder, D. et al. Time-Resolved Autoantibody Profiling Facilitates Stratification of Preclinical Type 1 Diabetes in Children. Diabetes 68, 119–130 (2019).
	Fakhfakh, R. et al. Autoantibodies to Zinc Transporter 8 and SLC30A8 Genotype in Type 1 Diabetes Childhood: A Pioneering Study in North Africa. J. Diabetes Res. 2022, (2022).
	Ferrat, L. A. et al. A combined risk score enhances prediction of type 1 diabetes among susceptible children. Nat. Med. 26, 1247–1255 (2020).
	Fouts, A. et al. Do Electrochemiluminescence Assays Improve Prediction of Time to Type 1 Diabetes in Autoantibody-Positive TrialNet Subjects? Diabetes Care 39, 1738–1744 (2016).
	Frohnert, B. I. et al. Late-onset islet autoimmunity in childhood: the Diabetes Autoimmunity Study in the Young (DAISY). Diabetologia 60, 998–1006 (2017).
	Giannopoulou, E. Z. et al. Islet autoantibody phenotypes and incidence in children at increased risk for type 1 diabetes. Diabetologia 58, 2317–2323 (2015).
	Gómez-Díaz, R. A. et al. HLA Risk Haplotype: Insulin Deficiency in Pediatric Type 1 Diabetes. Rev. Invest. Clin. 68, 128–136 (2016).
	Gorus, F. K. et al. Screening for insulinoma antigen 2 and zinc transporter 8 autoantibodies: a cost-effective and age-independent strategy to identify rapid progressors to clinical onset among relatives of type 1 diabetic patients. Clin. Exp. Immunol. 171, 82–90 (2013).
	Gorus, F. K. et al. Twenty-Year Progression Rate to Clinical Onset According to Autoantibody Profile, Age, and HLA-DQ Genotype in a Registry-Based Group of Children and Adults With a First-Degree Relative With Type 1 Diabetes. Diabetes Care 40, 1065–1072 (2017).
	Hameed, S. et al. Persistently autoantibody negative (PAN) type 1 diabetes mellitus in children. Pediatr. Diabetes 12, 142–149 (2011).
	Hanna, S. J. et al. Slow progressors to type 1 diabetes lose islet autoantibodies over time, have few islet antigen-specific CD8+ T cells and exhibit a distinct CD95hi B cell phenotype. Diabetologia 63, 1174–1185 (2020).
	Herold, K. C. et al. An Anti-CD3 Antibody, Teplizumab, in Relatives at Risk for Type 1 Diabetes. N. Engl. J. Med. 381, 603–613 (2019).
	Herold, K. C. et al. Teplizumab (Anti-CD3 mAb) treatment preserves C-peptide responses in patients with new-onset type 1 diabetes in a randomized controlled trial: Metabolic and immunologic features at baseline identify a subgroup of responders. Diabetes 62, 3766–3774 (2013).
	Howson, J. M. M. et al. Genetic Analysis of Adult-Onset Autoimmune Diabetes. Diabetes 60, 2645–2653 (2011).
	Ilonen, J. et al. Patterns of β-cell autoantibody appearance and genetic associations during the first years of life. Diabetes 62, 3636–3640 (2013).
	Ilonen, J. et al. Primary islet autoantibody at initial seroconversion and autoantibodies at diagnosis of type 1 diabetes as markers of disease heterogeneity. Pediatr. Diabetes 19, 284–292 (2018).
	Ilonen, J. et al. Primary islet autoantibody at initial seroconversion and autoantibodies at diagnosis of type 1 diabetes as markers of disease heterogeneity. Pediatr. Diabetes 19, 284–292 (2018).
	Jacobsen, L. M. et al. Heterogeneity of DKA Incidence and Age-Specific Clinical Characteristics in Children Diagnosed With Type 1 Diabetes in the TEDDY Study. Diabetes Care 45, 624–633 (2022).
	Jacobsen, L. M. et al. Predicting progression to type 1 diabetes from ages 3 to 6 in islet autoantibody positive TEDDY children. Pediatr. Diabetes 20, 263–270 (2019).
	Jacobsen, L. M. et al. The risk of progression to type 1 diabetes is highly variable in individuals with mulitple autoantibodies following screening. Diabetologia 63, 588–596 (2020).
	Jia, X. et al. High-affinity ZnT8 Autoantibodies by Electrochemiluminescence Assay Improve Risk Prediction for Type 1 Diabetes. J. Clin. Endocrinol. Metab. 106, 3455–3463 (2021).
	JS, S. et al. Effects of oral insulin in relatives of patients with type 1 diabetes: The Diabetes Prevention Trial--Type 1. Diabetes Care 28, 1068–1076 (2005).
	Kanatsuna, N. et al. Doubly Reactive INS-IGF2 Autoantibodies in Children with Newly Diagnosed Autoimmune (type 1) Diabetes. Scand. J. Immunol. 82, 361–369 (2015).
	Kawasaki, E. et al. Differences in the humoral autoreactivity to zinc transporter 8 between childhood- and adult-onset type 1 diabetes in Japanese patients. Clin. Immunol. 138, 146–153 (2011).
	Köhler, M. et al. Joint modeling of longitudinal autoantibody patterns and progression to type 1 diabetes: results from the TEDDY study. Acta Diabetol. 54, 1009–1017 (2017).
	Korneva, K. G. et al. Diagnostic Capabilities of Islet Autoantibodies in Children with New-Onset Type 1 Diabetes Mellitus and Healthy Siblings. Sovrem. tekhnologii v meditsine 12, 29–35 (2021).
	Krause, S. et al. IA-2 autoantibody affinity in children at risk for type 1 diabetes. Clin. Immunol. 145, 224–229 (2012).
	Krischer, J. P. et al. Characteristics of children diagnosed with type 1 diabetes before vs after 6 years of age in the TEDDY cohort study. Diabetologia 64, 2247–2257 (2021).
	Krischer, J. P. et al. Genetic and Environmental Interactions Modify the Risk of Diabetes-Related Autoimmunity by 6 Years of Age: The TEDDY Study. Diabetes Care 40, 1194–1202 (2017).
	Krischer, J. P. et al. Predicting islet cell autoimmunity and type 1 diabetes: An 8-year teddy study progress report. Diabetes Care 42, 1051–1060 (2019).
	Krischer, J. P. et al. The Influence of Type 1 Diabetes Genetic Susceptibility Regions, Age, Sex, and Family History on the Progression From Multiple Autoantibodies to Type 1 Diabetes: A TEDDY Study Report. Diabetes 66, 3122–3129 (2017).
	Krischer, J., Schatz, D., Bundy, B., Skyler, J. & Greenbaum, C. Effect of Oral Insulin on Prevention of Diabetes in Relatives of Patients With Type 1 Diabetes: A Randomized Clinical Trial. JAMA 318, 1891–1902 (2017).
	Kwon, B. C. et al. Progression of type 1 diabetes from latency to symptomatic disease is predicted by distinct autoimmune trajectories. Nat. Commun. 13, (2022).
	Larsson, H. E. et al. Decline in titers of anti-idiotypic antibodies specific to autoantibodies to GAD65 (GAD65Ab) precedes development of GAD65Ab and type 1 diabetes. PLoS One 8, (2013).
	Lempainen, J. et al. Associations of polymorphisms in non-HLA loci with autoantibodies at the diagnosis of type 1 diabetes: INS and IKZF4 associate with insulin autoantibodies. Pediatr. Diabetes 14, 490–496 (2013).
	Lempainen, J. et al. Effect of the PTPN22 and INS risk genotypes on the progression to clinical type 1 diabetes after the initiation of β-cell autoimmunity. Diabetes 61, 963–966 (2012).
	Lempainen, J. et al. Non-HLA gene effects on the disease process of type 1 diabetes: From HLA susceptibility to overt disease. J. Autoimmun. 61, 45–53 (2015).
	Li, Q. et al. Longitudinal Metabolome-Wide Signals Prior to the Appearance of a First Islet Autoantibody in Children Participating in the TEDDY Study. Diabetes 69, 465–476 (2020).
	Li, Z. et al. Childhood Height Growth Rate Association With the Risk of Islet Autoimmunity and Development of Type 1 Diabetes. J. Clin. Endocrinol. Metab. 107, 1520–1528 (2022).
	Liu, X. et al. Distinct Growth Phases in Early Life Associated With the Risk of Type 1 Diabetes: The TEDDY Study. Diabetes Care 43, 556–562 (2020).
	Long, A. E. et al. Characteristics of slow progression to diabetes in multiple islet autoantibody-positive individuals from five longitudinal cohorts: the SNAIL study. Diabetologia 61, 1484–1490 (2018).
	Long, A. E. et al. Humoral responses to islet antigen-2 and zinc transporter 8 are attenuated in patients carrying HLA-A*24 alleles at the onset of type 1 diabetes. Diabetes 62, 2067–2071 (2013).
	Long, A. E., Caygill, C. H., Gillespie, K. M., Marčiulionytė, D. & Williams, A. J. K. Islet autoantibody profiles associated with higher diabetes risk in Lithuanian compared with English schoolchildren. Clin. Exp. Immunol. 203, 41–46 (2021).
	Long, A. E., Gillespie, K. M., Rokni, S., Bingley, P. J. & Williams, A. J. K. Rising incidence of type 1 diabetes is associated with altered immunophenotype at diagnosis. Diabetes 61, 683–686 (2012).
	Ludvigsson, J. et al. Decline of C-peptide during the first year after diagnosis of Type 1 diabetes in children and adolescents. Diabetes Res. Clin. Pract. 100, 203–209 (2013).
	Ludvigsson, J. et al. GAD65 antigen therapy in recently diagnosed type 1 diabetes mellitus. N. Engl. J. Med. 366, 433–442 (2012).
	Luo, S. et al. Distinct two different ages associated with clinical profiles of acute onset type 1 diabetes in Chinese patients. Diabetes. Metab. Res. Rev. 36, e3209 (2020).
	Marino, K. R. et al. A predictive model for lack of partial clinical remission in new-onset pediatric type 1 diabetes. PLoS One 12, (2017).
	Martinez, M. M. et al. Heterogeneity of beta-cell function in subjects with multiple islet autoantibodies in the TEDDY family prevention study - TEFA. Clin. diabetes Endocrinol. 7, (2022).
	Maziarz, M. et al. Non-HLA type 1 diabetes genes modulate disease risk together with HLA-DQ and islet autoantibodies. Genes Immun. 16, 541–551 (2015).
	Mbunwe, E. et al. HLA-A*24 is an independent predictor of 5-year progression to diabetes in autoantibody-positive first-degree relatives of type 1 diabetic patients. Diabetes 62, 1345–1350 (2013).
	Mbunwe, E. et al. In antibody-positive first-degree relatives of patients with type 1 diabetes, HLA-A*24 and HLA-B*18, but not HLA-B*39, are predictors of impending diabetes with distinct HLA-DQ interactions. Diabetologia 56, 1964–1970 (2013).
	Mikk, M. L. et al. HLA-DR-DQ haplotypes and specificity of the initial autoantibody in islet specific autoimmunity. Pediatr. Diabetes 21, 1218–1226 (2020).
	Näntö-Salonen, K. et al. Nasal insulin to prevent type 1 diabetes in children with HLA genotypes and autoantibodies conferring increased risk of disease: a double-blind, randomised controlled trial. Lancet (London, England) 372, 1746–1755 (2008).
	Nevalainen, J. et al. Frailty modeling under a selective sampling protocol: an application to type 1 diabetes related autoantibodies. Stat. Med. 40, 6410–6420 (2021).
	Ng, K. et al. Islet Autoantibody Type-Specific Titer Thresholds Improve Stratification of Risk of Progression to Type 1 Diabetes in Children. Diabetes Care 45, 160–168 (2022).
	Niechciał, E. et al. Autoantibodies against zinc transporter 8 are related to age and metabolic state in patients with newly diagnosed autoimmune diabetes. Acta Diabetol. 55, 287–294 (2018).
	Niechciał, E., Skowrońska, B., Michalak, M. & Fichna, P. Ketoacidosis at diagnosis of type 1 diabetes in children and adolescents from Wielkopolska province in Poland: prevalence, risk factors and clinical presentation. Clin. Diabetol. 7, 272–278 (2018).
	Nielsen, L. B. et al. Relationship between ZnT8Ab, the SLC30A8 gene and disease progression in children with newly diagnosed type 1 diabetes. Autoimmunity 44, 616–623 (2011).
	Nieto, J. et al. Islet autoantibody types mark differential clinical characteristics at diagnosis of pediatric type 1 diabetes. Pediatr. Diabetes 22, 882–888 (2021).
	Parikka, V. et al. Early seroconversion and rapidly increasing autoantibody concentrations predict prepubertal manifestation of type 1 diabetes in children at genetic risk. Diabetologia 55, 1926–1936 (2012).
	Parviainen, A., Härkonen, T., Ilonen, J., But, A. & Knip, M. Heterogeneity of Type 1 Diabetes at Diagnosis Supports Existence of Age-Related Endotypes. Diabetes Care 45, 871–879 (2022).
	Paschke, A., Grzelka, A., Zawada, A. & Zozulińska-Ziółkiewicz, D. Clinical characteristics and autoantibody pattern in newly diagnosed adult-onset autoimmune diabetes. Pol. Arch. Med. Wewn. 123, 401–408 (2013).
	Paun, A. et al. Association of HLA-dependent islet autoimmunity with systemic antibody responses to intestinal commensal bacteria in children. Sci. Immunol. 4, (2019).
	Pecheur, A. et al. Characteristics and determinants of partial remission in children with type 1 diabetes using the insulin-dose-adjusted A1C definition. J. Diabetes Res. 2014, (2014).
	Pescovitz, M. D. et al. Rituximab, B-Lymphocyte Depletion, and Preservation of Beta-Cell Function. N. Engl. J. Med. 361, 2143–2152 (2009).
	Pöllänen, P. M. et al. Characterisation of rapid progressors to type 1 diabetes among children with HLA-conferred disease susceptibility. Diabetologia 60, 1284–1293 (2017).
	Pöllänen, P. M. et al. Characteristics of Slow Progression to Type 1 Diabetes in Children With Increased HLA-Conferred Disease Risk. J. Clin. Endocrinol. Metab. 104, 5585–5594 (2019).
	Pöllänen, P. M. et al. Dynamics of Islet Autoantibodies During Prospective Follow-Up From Birth to Age 15 Years. J. Clin. Endocrinol. Metab. 105, (2020).
	Ponsonby, A. L. et al. Phenotypic and environmental factors associated with elevated autoantibodies at clinical onset of paediatric type 1 diabetes mellitus. Results Immunol. 2, 125–131 (2012).
	Redondo, M. J. et al. A Type 1 Diabetes Genetic Risk Score Predicts Progression of Islet Autoimmunity and Development of Type 1 Diabetes in Individuals at Risk. Diabetes Care 41, 1887–1894 (2018).
	Redondo, M. J. et al. Single Islet Autoantibody at Diagnosis of Clinical Type 1 Diabetes is Associated With Older Age and Insulin Resistance. J. Clin. Endocrinol. Metab. 105, (2020).
	Redondo, M. J. et al. TCF7L2 Genetic Variants Contribute to Phenotypic Heterogeneity of Type 1 Diabetes. Diabetes Care 41, 311–317 (2018).
	Sales Luis, M. et al. Children with type 1 diabetes of early age at onset - Immune and metabolic phenotypes. J. Pediatr. Endocrinol. Metab. 32, 935–941 (2019).
	Salonen, K. M., Ryhänen, S., Härkönen, T., Ilonen, J. & Knip, M. Autoantibodies against zinc transporter 8 are related to age, metabolic state and HLA DR genotype in children with newly diagnosed type 1 diabetes. Diabetes. Metab. Res. Rev. 29, 646–654 (2013).
	Sanda, S. Increasing ICA512 autoantibody titers predict development of abnormal oral glucose tolerance tests. Pediatr. Diabetes 19, 271–276 (2018).
	Sharma, A. et al. Identification of non-HLA genes associated with development of islet autoimmunity and type 1 diabetes in the prospective TEDDY cohort. J. Autoimmun. 89, 90–100 (2018).
	Siljander, H. T. et al. Insulin secretion and sensitivity in the prediction of type 1 diabetes in children with advanced β-cell autoimmunity. Eur. J. Endocrinol. 169, 479–485 (2013).
	Simmons, K. M. et al. Unmethylated Insulin as an Adjunctive Marker of Beta Cell Death and Progression to Type 1 Diabetes in Participants at Risk for Diabetes. Int. J. Mol. Sci. 20, (2019).
	Sioofy-Khojine, A. B. et al. Coxsackievirus B1 infections are associated with the initiation of insulin-driven autoimmunity that progresses to type 1 diabetes. Diabetologia 61, 1193–1202 (2018).
	So, M. et al. Characterising the age-dependent effects of risk factors on type 1 diabetes progression. Diabetologia 65, 684–694 (2022).
	So, M., O’Rourke, C., Bahnson, H. T., Greenbaum, C. J. & Speake, C. Autoantibody Reversion: Changing Risk Categories in Multiple-Autoantibody-Positive Individuals. Diabetes Care 43, 913–917 (2020).
	Sorensen, J. S. et al. Islet autoantibodies and residual beta cell function in type 1 diabetes children followed for 3-6 years. Diabetes Res. Clin. Pract. 96, 204–210 (2012).
	Sosenko, J. M. et al. A longitudinal study of GAD65 and ICA512 autoantibodies during the progression to type 1 diabetes in Diabetes Prevention Trial-Type 1 (DPT-1) participants. Diabetes Care 34, 2435–2437 (2011).
	Sosenko, J. M. et al. The prediction of type 1 diabetes by multiple autoantibody levels and their incorporation into an autoantibody risk score in relatives of type 1 diabetic patients. Diabetes Care 36, 2615–2620 (2013).
	Sosenko, J. M. et al. The Use of Electrochemiluminescence Assays to Predict Autoantibody and Glycemic Progression Toward Type 1 Diabetes in Individuals with Single Autoantibodies. Diabetes Technol. Ther. 19, 183–187 (2017).
	Spanier, J. A. et al. Increased Effector Memory Insulin-Specific CD4+ T Cells Correlate With Insulin Autoantibodies in Patients With Recent-Onset Type 1 Diabetes. Diabetes 66, 3051–3060 (2017).
	Steck, A. K. et al. Age of islet autoantibody appearance and mean levels of insulin, but not GAD or IA-2 autoantibodies, predict age of diagnosis of type 1 diabetes: diabetes autoimmunity study in the young. Diabetes Care 34, 1397–1399 (2011).
	Steck, A. K. et al. ECL-IAA and ECL-GADA Can Identify High-Risk Single Autoantibody-Positive Relatives in the TrialNet Pathway to Prevention Study. Diabetes Technol. Ther. 18, 410–414 (2016).
	Steck, A. K. et al. Factors Associated With the Decline of C-Peptide in a Cohort of Young Children Diagnosed With Type 1 Diabetes. J. Clin. Endocrinol. Metab. 106, E1380–E1388 (2021).
	Steck, A. K. et al. Predicting progression to diabetes in islet autoantibody positive children. J. Autoimmun. 90, 59–63 (2018).
	Steck, A. K. et al. Predictors of Progression From the Appearance of Islet Autoantibodies to Early Childhood Diabetes: The Environmental Determinants of Diabetes in the Young (TEDDY). Diabetes Care 38, 808–813 (2015).
	Steck, A. K. et al. Predictors of slow progression to diabetes in children with multiple islet autoantibodies. J. Autoimmun. 72, 113–117 (2016).
	Stoupa, A. & Dorchy, H. HLA-DQ genotypes - but not immune markers - differ by ethnicity in patients with childhood onset type 1 diabetes residing in Belgium. Pediatr. Diabetes 17, 342–350 (2016).
	Strollo, R. et al. Antibodies to oxidized insulin improve prediction of type 1 diabetes in children with positive standard islet autoantibodies. Diabetes. Metab. Res. Rev. 35, (2019).
	Strollo, R. et al. Antibodies to post-translationally modified insulin as a novel biomarker for prediction of type 1 diabetes in children. Diabetologia 60, 1467–1474 (2017).
	Taka, A. M. et al. Heterogeneity in the presentation of clinical type 1 diabetes defined by the level of risk conferred by human leukocyte antigen class II genotypes. Pediatr. Diabetes 23, 219–227 (2022).
	Trabucchi, A. et al. Surface plasmon resonance reveals a different pattern of proinsulin autoantibodies concentration and affinity in diabetic patients. PLoS One 7, (2012).
	Triolo, T. M. et al. Identical and Nonidentical Twins: Risk and Factors Involved in Development of Islet Autoimmunity and Type 1 Diabetes. Diabetes Care 42, 192–199 (2019).
	Turtinen, M., Härkönen, T., Parkkola, A., Ilonen, J. & Knip, M. Characteristics of familial type 1 diabetes: effects of the relationship to the affected family member on phenotype and genotype at diagnosis. Diabetologia 62, 2025–2039 (2019).
	Turtinen, M., Härkönen, T., Parkkola, A., Ilonen, J. & Knip, M. Sex as a determinant of type 1 diabetes at diagnosis. Pediatr. Diabetes 19, 1221–1228 (2018).
	Vandewalle, J. et al. Genetic variation at ERBB3/IKZF4 and sexual dimorphism in epitope spreading in single autoantibody-positive relatives. Diabetologia 64, 2511–2516 (2021).
	Vehik, K. et al. Development of autoantibodies in the TrialNet Natural History Study. Diabetes Care 34, 1897–1901 (2011).
	Vehik, K. et al. Hierarchical Order of Distinct Autoantibody Spreading and Progression to Type 1 Diabetes in the TEDDY Study. Diabetes Care 43, 2066–2073 (2020).
	Vehik, K. et al. Reversion of β-Cell Autoimmunity Changes Risk of Type 1 Diabetes: TEDDY Study. Diabetes Care 39, 1535–1542 (2016).
	Vermeulen, I. et al. Contribution of antibodies against IA-2β and zinc transporter 8 to classification of diabetes diagnosed under 40 years of age. Diabetes Care 34, 1760–1765 (2011).
	Vicinanza, A., Messaaoui, A., Tenoutasse, S. & Dorchy, H. Diabetic ketoacidosis in children newly diagnosed with type 1 diabetes mellitus: Role of demographic, clinical, and biochemical features along with genetic and immunological markers as risk factors. A 20-year experience in a tertiary Belgian center. Pediatr. Diabetes 20, 584–593 (2019).
	Viisanen, T. et al. Circulating CXCR5+PD-1+ICOS+ Follicular T Helper Cells Are Increased Close to the Diagnosis of Type 1 Diabetes in Children With Multiple Autoantibodies. Diabetes 66, 437–447 (2017).
	Wherrett, D. K. et al. Antigen-based therapy with glutamic acid decarboxylase (GAD) vaccine in patients with recent-onset type 1 diabetes: a randomised double-blind trial. Lancet (London, England) 378, 319–327 (2011).
	Williams, A. J. K. et al. Reactivity to N-Terminally Truncated GAD65(96-585) Identifies GAD Autoantibodies That Are More Closely Associated With Diabetes Progression in Relatives of Patients With Type 1 Diabetes. Diabetes 64, 3247–3252 (2015).
	Williams, M. D. et al. Genetic Composition and Autoantibody Titers Model the Probability of Detecting C-Peptide Following Type 1 Diabetes Diagnosis. Diabetes 70, 932–943 (2021).
	Xu, P. & Krischer, J. P. Prognostic Classification Factors Associated With Development of Multiple Autoantibodies, Dysglycemia, and Type 1 Diabetes-A Recursive Partitioning Analysis. Diabetes Care 39, 1036–1044 (2016).
	Xu, P. et al. Prognostic accuracy of immunologic and metabolic markers for type 1 diabetes in a high-risk population: receiver operating characteristic analysis. Diabetes Care 35, 1975–1980 (2012).
	Yu, L. et al. Proinsulin/Insulin autoantibodies measured with electrochemiluminescent assay are the earliest indicator of prediabetic islet autoimmunity. Diabetes Care 36, 2266–2270 (2013).
	Yu, L. et al. Rituximab selectively suppresses specific islet antibodies. Diabetes 60, 2560–2565 (2011).
	Yu, L. et al. Zinc transporter-8 autoantibodies improve prediction of type 1 diabetes in relatives positive for the standard biochemical autoantibodies. Diabetes Care 35, 1213–1218 (2012).
	Ziegler, A. G. et al. Seroconversion to multiple islet autoantibodies and risk of progression to diabetes in children. JAMA - J. Am. Med. Assoc. 309, 2473–2479 (2013).
